# Supplementary material for: Prevalence, patterns of multimorbidity, and its correlations with health-related quality of life in rural southwest China: a cross-sectional study
Source: Front Med (Lausanne). 2025 Aug 21;12:1609831. doi: 10.3389/fmed.2025.1609831 (PMC12408566; doi:10.3389/fmed.2025.1609831)
Supplement: Supplementary file 1 [file Table_1.XLS]

## Sheet: Sheet1
	Supplementary Table1 .The incidence rate of each chronic diseases or conditions
		Chronic disease/condition	ALL cases	%
	1	Hypertension	1197	39.9266
	2	Dyslipidemia	827	27.5851
	3	Intervertebral disc disease	721	24.0494
	4	Gastroenteritis	419	13.976
	5	Gallstones/Cholecystitis	382	12.7418
	6	Diabetes	320	10.6738
	7	Bone fracture	268	8.93929
	8	Rheumatoid or arthritis	248	8.27218
	9	Chronic bronchitis/pulmonary emphysema	215	7.17145
	10	Chronic hepatitis/cirrhosis	149	4.96998
	11	Ulcers of the digestive tract	124	4.13609
	12	Coronary heart disease	107	3.56905
	13	Neurasthenia	99	3.3022
	14	Asthma	18	0.6004
	15	Pulmonary heart disease	17	0.567045
	16	Pulmonary tuberculosis	16	0.533689
	17	Mental and psychological disorders	14	0.466978
	18	Brain injury	13	0.433622
	19	Cancers	13	0.433622
	20	Stroke	11	0.366911
	21	Rheumatic heart diseases	10	0.333556
