# Supplementary material for: Prevalence, patterns of multimorbidity, and its correlations with health-related quality of life in rural southwest China: a cross-sectional study
Source: Front Med (Lausanne). 2025 Aug 21;12:1609831. doi: 10.3389/fmed.2025.1609831 (PMC12408566; doi:10.3389/fmed.2025.1609831)
Supplement: Supplementary file 4 [file Table_4.XLS]

## Sheet: Sheet1
	Supplementary Table4 .The loading factor of each multimorbidity pattern
	Chronic disease/condition	Factor1	Factor2	Factor3	Factor4
	Hypertension	0.305	-0.09	0.604	-0.01
	Dyslipidemia	-0.177	0.139	0.674	-0.024
	Intervertebral disc disease	0.173	0.331	-0.022	0.382
	Gastroenteritis	0.034	0.646	-0.078	0.187
	Gallstones/Cholecystitis	0.241	-0.127	0.059	0.569
	Diabetes	0.017	-0.03	0.67	0.1
	Bone fracture	0.02	0.072	0.161	0.555
	Rheumatoid or arthritis	0.391	0.409	0.126	-0.007
	Chronic bronchitis/pulmonary emphysema	0.706	0.065	-0.017	0.02
	Chronic hepatitis/cirrhosis	-0.151	0.075	-0.124	0.568
	Ulcers of the digestive tract	-0.086	0.656	0.076	0.01
	Heart disease	0.65	0.031	0.032	0.127
	Neurasthenia	0.354	0.48	-0.045	-0.127
	Cumulative variance explained（%）	14.64
			24.86
				33.32
					41.39
	Extraction method: principal axis factoring; rotation method: varimax with Kaiser’s normalization.
	Factor1. circulatory system pattern; Factor2. digestive system pattern; Factor3. metabolic syndrome pattern; and Factor4. hepatobiliary system pattern
