# Supplementary material for: Prevalence, patterns of multimorbidity, and its correlations with health-related quality of life in rural southwest China: a cross-sectional study
Source: Front Med (Lausanne). 2025 Aug 21;12:1609831. doi: 10.3389/fmed.2025.1609831 (PMC12408566; doi:10.3389/fmed.2025.1609831)
Supplement: Supplementary file 5 [file Table_5.XLS]

## Sheet: Sheet1
	Supplementary Table5.Multicollinearity diagnostics among variables in the tobit regression
	Variable	VIF	Tolerance
	Gender	1.501	0.666
	Age	1.529	0.654
	Marital status	1.044	0.958
	Education level	1.036	0.965
	Job status	1.12	0.893
	Family total income	1.098	0.91
	Non smoking	1.329	0.752
	Moderate alcohol intake	1.014	0.987
	Healthy WHR	1.145	0.873
	Adequate PA	1.276	0.784
	DASH score	1.027	0.974
	Adequate sleep	1.052	0.95
	Circulatory system pattern	1.186	0.843
	Digestive system pattern	1.013	0.987
	Metabolic syndrome pattern	1.141	0.876
	Hepatobiliary system pattern	1.012	0.988
	VIF. variance inflation factor
