# Supplementary material for: Prevalence, patterns of multimorbidity, and its correlations with health-related quality of life in rural southwest China: a cross-sectional study
Source: Front Med (Lausanne). 2025 Aug 21;12:1609831. doi: 10.3389/fmed.2025.1609831 (PMC12408566; doi:10.3389/fmed.2025.1609831)
Supplement: Supplementary file 6 [file Table_6.XLS]

## Sheet: Sheet1
	Supplementary Table 6.The model fit of the tobit regression
	Model	-2 log likelihood ratio	χ²	P	AIC	BIC
	Crude Model	-5033.86	474.038	＜0.001	-5023.86	-4993.83
	Adjusted Model 1	-5153.09	593.273	＜0.001	-5131.09	-5065.03
	Adjusted Model 2	-5178.79	618.97	＜0.001	-5144.79	-5042.69
	AIC.akaike information criterion; BIC.bayesian information criterion
