# Supplementary material for: Prevalence, patterns of multimorbidity, and its correlations with health-related quality of life in rural southwest China: a cross-sectional study
Source: Front Med (Lausanne). 2025 Aug 21;12:1609831. doi: 10.3389/fmed.2025.1609831 (PMC12408566; doi:10.3389/fmed.2025.1609831)
Supplement: Supplementary file 7 [file Data_Sheet_1.CSV]

S_age	S_agegroup	S_sex	S_marriage	S_education	S_occupation	S_family_income	H_WHR	H_Non_smoking	H_PA	H_DASHscore	H_DASH	H_alcohol	H_sleep_duration	mobility	self_care	usual_activities	pain_discomfort	anxiety_depression	EQ_5D_state	EQ_5D_value	Hypertension	DM	Dyslipidemia	Heartdisease	CB_PE	Chronic_Hepatitis_Cirrhosis	Ulcers_of_the_Digestive_Tract	Gastroenteritis	Gallstones_Cholecystitis	Bone_fracture	Rheumatoid_or_Arthritis	IntervertebralDiscDisease	Neurasthenia	CirculatorySP	DigestiveSP	MetabolicSP	HepatobiliarySP	C5	D5	M5	H5	Multimorbidity
38	1	2	1	3	2	3	1	1	1	8	0	1	1	1	1	1	1	2	11112	0.95066156	0	0	0	0	0	0	0	0	0	0	0	1	0	-0.22	0.03	-0.91	0.15	3	4	1	4	1
67	4	1	1	2	5	1	0	1	0	7	0	1	0	1	1	1	1	1	11111	1	1	0	0	0	0	0	0	0	0	0	0	0	0	0.08	-0.64	0.08	-0.63	4	1	4	1	1
78	5	2	2	1	5	1	0	1	0	12	0	1	0	1	1	1	1	1	11111	1	1	1	0	0	0	0	0	0	0	0	0	0	0	-0.04	-0.75	1.70	-0.44	4	1	5	3	2
45	2	2	1	1	5	1	0	1	0	28	1	1	1	1	1	1	1	1	11111	1	0	0	0	0	0	0	0	0	0	0	0	0	0	-0.33	-0.40	-0.81	-0.53	3	3	2	3	0
47	2	2	1	1	4	1	0	1	1	18	0	1	1	1	1	1	1	1	11111	1	0	0	0	0	0	0	0	0	0	0	0	1	0	-0.22	0.03	-0.91	0.15	3	4	1	4	1
41	2	2	1	3	5	1	1	1	1	30	1	1	1	1	1	1	1	1	11111	1	0	0	0	0	0	0	0	0	0	0	0	0	0	-0.33	-0.40	-0.81	-0.53	3	3	2	3	0
44	2	2	1	3	1	2	0	1	1	19	0	1	1	1	1	1	1	1	11111	1	0	0	0	0	0	0	0	1	0	0	0	1	0	-0.47	1.36	-1.10	0.43	2	5	1	4	2
38	1	1	1	1	4	3	0	1	1	10	0	0	1	1	1	1	1	1	11111	1	0	0	0	0	0	0	0	0	0	0	0	0	0	-0.33	-0.40	-0.81	-0.53	3	3	2	3	0
60	4	1	1	1	1	1	1	1	1	13	0	1	1	1	1	1	1	1	11111	1	0	0	0	0	0	0	0	0	0	0	0	0	0	-0.33	-0.40	-0.81	-0.53	3	3	2	3	0
33	1	2	1	1	5	4	1	1	0	29	1	1	1	1	1	1	1	1	11111	1	0	0	0	0	0	0	0	0	0	0	0	0	0	-0.33	-0.40	-0.81	-0.53	3	3	2	3	0
69	4	1	2	2	5	3	1	1	0	27	1	1	0	1	1	1	2	1	11121	0.942121466	1	0	0	0	0	0	0	0	0	0	0	1	0	0.19	-0.21	-0.02	0.04	4	3	3	4	2
63	4	1	1	3	4	2	1	1	1	24	1	1	1	1	1	1	1	1	11111	1	0	0	1	0	0	0	0	0	0	0	0	1	0	-0.67	0.33	0.26	0.04	1	4	4	4	2
67	4	1	1	1	5	2	1	1	1	29	1	1	1	1	1	1	2	2	11122	0.892783025	0	0	0	0	1	0	1	1	1	0	1	1	0	1.89	4.00	-0.76	1.12	5	5	3	5	2
31	1	2	1	3	1	2	0	1	1	28	1	1	1	1	1	1	1	1	11111	1	0	0	0	0	0	0	0	0	0	0	0	0	0	-0.33	-0.40	-0.81	-0.53	3	3	2	3	0
63	4	2	1	3	1	1	1	1	1	27	1	1	1	2	1	1	1	1	21111	0.933958024	0	1	0	0	0	0	0	0	1	0	0	1	0	0.10	-0.66	0.72	1.82	4	1	4	5	2
43	2	2	1	1	2	1	0	1	1	22	1	1	1	1	1	1	1	1	11111	1	0	0	1	0	0	0	0	0	0	0	0	0	1	0.36	1.70	0.07	-1.71	5	5	3	1	2
31	1	1	1	3	2	2	1	1	1	21	1	1	1	1	1	1	1	1	11111	1	0	0	0	0	0	0	0	0	0	0	0	0	0	-0.33	-0.40	-0.81	-0.53	3	3	2	3	0
36	1	2	1	3	4	2	0	1	1	25	1	0	0	1	1	1	1	1	11111	1	0	0	0	0	0	0	0	0	0	0	0	0	0	-0.33	-0.40	-0.81	-0.53	3	3	2	3	0
35	1	1	1	3	4	4	0	1	1	25	1	1	1	1	1	1	1	1	11111	1	0	0	0	0	0	0	0	0	0	0	0	0	0	-0.33	-0.40	-0.81	-0.53	3	3	2	3	0
47	2	2	1	3	4	4	0	1	1	22	1	1	1	1	1	1	2	1	11121	0.942121466	0	0	0	0	0	0	0	0	0	0	0	1	0	-0.22	0.03	-0.91	0.15	3	4	1	4	1
48	2	1	1	3	2	2	1	1	1	18	0	0	1	1	1	1	1	1	11111	1	0	0	0	0	0	0	0	0	0	0	0	0	0	-0.33	-0.40	-0.81	-0.53	3	3	2	3	0
31	1	2	1	3	2	4	0	1	1	26	1	1	1	1	1	1	1	1	11111	1	0	0	0	0	0	0	0	0	0	0	0	0	0	-0.33	-0.40	-0.81	-0.53	3	3	2	3	0
59	3	1	1	3	1	1	1	1	1	20	1	1	0	1	1	1	1	1	11111	1	1	0	1	0	0	0	0	0	0	0	0	0	0	-0.36	-0.33	1.25	-0.74	2	3	5	1	2
36	1	2	1	1	5	2	0	1	0	27	1	1	1	1	1	1	1	1	11111	1	0	0	1	0	0	0	0	0	0	0	0	0	0	-0.77	-0.10	0.36	-0.64	1	4	4	1	1
47	2	1	1	2	2	2	0	1	1	24	1	1	1	1	1	1	1	1	11111	1	1	0	0	0	0	0	0	0	0	0	0	0	0	0.08	-0.64	0.08	-0.63	4	1	4	1	1
65	4	2	1	2	1	2	1	1	1	19	0	0	1	2	1	2	2	2	21222	0.782157995	0	0	0	0	1	0	0	0	0	0	0	0	0	1.67	-0.65	-1.05	-0.72	5	1	1	1	1
53	3	2	1	3	4	2	1	1	1	22	1	0	1	1	1	1	2	1	11121	0.942121466	0	0	0	0	1	0	0	1	0	0	0	1	0	1.53	1.12	-1.34	0.24	5	5	1	4	2
58	3	2	1	1	5	2	0	1	0	22	1	0	0	1	1	1	1	1	11111	1	0	0	0	0	0	0	0	1	0	0	0	1	0	-0.47	1.36	-1.10	0.43	2	5	1	4	2
75	5	1	1	2	5	2	1	1	1	19	0	1	0	1	1	1	1	1	11111	1	0	0	1	0	0	0	0	1	0	0	0	0	0	-1.02	1.24	0.17	-0.36	1	5	4	3	2
63	4	1	1	3	5	2	1	1	0	24	1	1	0	2	1	2	2	2	21222	0.782157995	0	0	0	1	1	0	0	1	0	0	0	0	0	3.77	0.22	-1.37	-0.18	5	4	1	4	2
48	2	2	1	2	5	1	0	1	1	25	1	1	1	1	1	1	2	2	11122	0.892783025	0	0	0	0	0	1	0	0	0	0	0	1	0	-0.98	0.13	-1.40	2.50	1	4	1	5	2
53	3	1	1	3	5	2	1	1	1	18	0	1	1	1	1	1	1	1	11111	1	0	0	0	0	1	0	0	0	0	0	0	0	0	1.67	-0.65	-1.05	-0.72	5	1	1	1	1
32	1	2	1	3	4	1	0	1	1	24	1	1	0	1	1	1	1	1	11111	1	0	0	0	0	0	0	0	0	0	0	0	0	0	-0.33	-0.40	-0.81	-0.53	3	3	2	3	0
42	2	2	1	3	1	3	1	1	1	23	1	1	1	1	1	1	1	1	11111	1	0	0	0	0	0	0	0	0	0	0	0	0	0	-0.33	-0.40	-0.81	-0.53	3	3	2	3	0
76	5	2	2	2	5	2	1	1	0	27	1	1	0	1	1	1	1	1	11111	1	0	0	0	0	0	0	0	0	0	0	0	0	0	-0.33	-0.40	-0.81	-0.53	3	3	2	3	0
52	3	2	1	2	5	2	1	1	0	23	1	1	0	1	1	1	1	1	11111	1	0	0	1	0	0	0	0	0	0	0	0	0	0	-0.77	-0.10	0.36	-0.64	1	4	4	1	1
40	2	2	1	3	4	3	1	1	1	20	1	1	1	1	1	1	1	2	11112	0.95066156	0	0	0	0	0	0	0	0	0	0	0	0	0	-0.33	-0.40	-0.81	-0.53	3	3	2	3	0
30	1	2	1	1	4	1	0	1	1	12	0	1	0	1	1	1	1	1	11111	1	0	0	0	0	0	0	0	0	0	0	0	0	0	-0.33	-0.40	-0.81	-0.53	3	3	2	3	0
41	2	1	1	3	4	3	1	1	1	18	0	1	1	1	1	1	1	1	11111	1	0	0	0	0	0	0	0	0	0	0	0	0	0	-0.33	-0.40	-0.81	-0.53	3	3	2	3	0
45	2	2	1	1	5	4	0	1	1	24	1	1	1	1	1	1	1	1	11111	1	0	0	0	0	0	0	0	0	1	0	0	1	0	0.22	-0.55	-0.90	1.62	5	2	1	5	2
48	2	2	2	3	5	2	1	1	1	8	0	0	1	1	1	1	1	1	11111	1	0	0	0	0	0	0	0	1	0	0	0	0	0	-0.58	0.93	-1.00	-0.25	1	5	1	4	1
73	5	1	1	3	1	1	1	1	1	22	1	1	1	1	1	1	1	1	11111	1	1	0	0	0	0	0	0	0	0	0	1	0	0	0.88	0.27	0.33	-0.95	5	4	4	1	2
46	2	2	1	3	5	2	0	1	0	27	1	1	1	1	1	1	1	1	11111	1	0	0	0	0	0	0	0	1	0	0	1	1	0	0.32	2.27	-0.85	0.11	5	5	1	4	2
36	1	2	1	3	1	4	0	1	0	24	1	1	1	1	1	1	1	1	11111	1	1	0	0	0	0	0	0	0	0	0	0	0	0	0.08	-0.64	0.08	-0.63	4	1	4	1	1
53	3	2	1	3	5	4	1	1	0	25	1	0	1	2	1	1	1	1	21111	0.933958024	1	0	1	0	0	0	0	0	0	0	0	1	0	-0.26	0.10	1.15	-0.07	3	4	5	4	2
78	5	1	1	2	5	1	1	1	1	23	1	1	1	1	1	1	2	1	11121	0.942121466	1	0	0	0	1	0	0	0	0	0	0	0	0	2.08	-0.88	-0.16	-0.82	5	1	3	1	2
70	5	2	1	2	5	2	0	1	1	21	1	1	0	1	1	1	2	2	11122	0.892783025	1	0	0	1	0	0	0	1	0	0	0	0	0	2.19	0.24	-0.25	-0.09	5	4	3	4	2
72	5	1	1	2	5	2	1	1	1	20	1	1	1	1	1	1	1	1	11111	1	1	0	0	0	0	0	0	0	0	0	0	0	0	0.08	-0.64	0.08	-0.63	4	1	4	1	1
37	1	1	1	2	5	1	1	1	1	23	1	0	0	1	1	1	1	1	11111	1	0	1	1	0	0	0	0	0	0	0	1	0	0	-0.10	0.70	2.23	-0.76	4	5	5	1	2
70	5	2	2	1	5	2	1	1	0	23	1	1	0	2	1	1	2	2	21122	0.82674105	0	0	0	0	0	0	0	1	0	0	1	1	1	1.46	4.06	-1.14	-0.95	5	5	1	1	2
34	1	2	1	3	1	4	1	1	1	17	0	1	1	1	1	1	1	1	11111	1	0	0	1	0	0	0	0	0	0	0	0	0	0	-0.77	-0.10	0.36	-0.64	1	4	4	1	1
68	4	1	1	2	1	1	0	1	1	28	1	1	1	1	1	1	1	1	11111	1	1	0	0	0	0	0	0	0	0	0	0	0	0	0.08	-0.64	0.08	-0.63	4	1	4	1	1
43	2	2	1	1	4	4	0	1	0	23	1	1	1	1	1	1	1	1	11111	1	1	0	0	0	0	0	0	0	0	0	0	0	0	0.08	-0.64	0.08	-0.63	4	1	4	1	1
71	5	2	2	2	5	2	0	1	1	29	1	1	0	1	1	1	2	1	11121	0.942121466	1	0	0	1	0	0	1	0	0	0	1	0	0	2.36	2.36	0.53	-0.97	5	5	4	1	2
68	4	2	1	2	5	1	1	1	0	18	0	0	0	1	1	1	1	1	11111	1	1	0	0	0	0	0	0	1	0	0	0	0	0	-0.17	0.70	-0.11	-0.35	4	5	3	3	2
49	2	1	1	3	5	1	1	1	0	19	0	1	1	1	1	1	1	1	11111	1	0	0	0	0	0	1	0	0	0	0	0	0	0	-1.09	-0.30	-1.30	1.83	1	3	1	5	1
35	1	2	1	3	5	4	0	1	1	17	0	0	1	1	1	1	2	1	11121	0.942121466	0	0	0	0	0	0	0	1	0	0	0	1	0	-0.47	1.36	-1.10	0.43	2	5	1	4	2
36	1	1	1	3	2	2	1	1	1	23	1	1	1	1	1	1	1	1	11111	1	0	0	0	0	0	0	0	0	0	0	0	0	0	-0.33	-0.40	-0.81	-0.53	3	3	2	3	0
45	2	2	1	2	1	2	1	1	1	9	0	1	1	1	1	1	1	1	11111	1	0	0	0	0	0	0	0	1	0	0	0	0	0	-0.58	0.93	-1.00	-0.25	1	5	1	4	1
47	2	1	1	2	1	1	1	1	1	12	0	1	1	2	1	1	1	1	21111	0.933958024	0	0	0	0	0	0	0	0	0	0	0	0	0	-0.33	-0.40	-0.81	-0.53	3	3	2	3	0
63	4	1	1	2	1	2	1	1	0	17	0	1	0	1	1	1	1	1	11111	1	0	1	1	0	1	0	0	0	0	0	0	0	0	1.11	-0.46	1.74	-0.63	5	2	5	2	2
55	3	2	2	1	5	2	1	1	0	29	1	1	0	1	1	1	1	1	11111	1	0	0	0	0	0	0	0	0	0	0	0	0	0	-0.33	-0.40	-0.81	-0.53	3	3	2	3	0
59	3	1	1	1	1	1	1	0	1	26	1	1	1	1	1	1	1	1	11111	1	0	0	0	0	0	0	0	0	0	0	0	0	0	-0.33	-0.40	-0.81	-0.53	3	3	2	3	0
32	1	2	1	1	2	1	0	1	1	26	1	1	1	1	1	1	1	1	11111	1	0	0	0	0	0	0	0	0	0	0	0	0	0	-0.33	-0.40	-0.81	-0.53	3	3	2	3	0
61	4	2	1	1	5	1	0	1	0	20	1	1	1	2	1	1	1	1	21111	0.933958024	1	0	0	0	0	0	0	0	0	0	0	0	0	0.08	-0.64	0.08	-0.63	4	1	4	1	1
39	1	2	1	3	2	3	0	1	0	24	1	1	1	1	1	1	1	1	11111	1	0	0	0	0	0	0	0	0	0	0	0	0	0	-0.33	-0.40	-0.81	-0.53	3	3	2	3	0
44	2	1	1	3	3	1	1	1	1	17	0	1	1	1	1	1	1	1	11111	1	0	0	0	0	0	0	0	0	0	0	0	0	0	-0.33	-0.40	-0.81	-0.53	3	3	2	3	0
38	1	2	1	1	5	4	1	1	0	22	1	0	1	1	1	1	1	1	11111	1	0	0	1	0	0	0	0	0	0	0	0	0	0	-0.77	-0.10	0.36	-0.64	1	4	4	1	1
36	1	2	2	3	5	1	1	1	1	21	1	1	1	1	1	1	2	1	11121	0.942121466	0	0	0	0	0	0	1	1	1	0	0	0	0	-1.01	2.92	-0.67	0.95	1	5	3	5	2
48	2	1	1	3	4	1	1	1	1	20	1	1	1	1	1	1	2	1	11121	0.942121466	1	0	0	0	0	0	0	0	0	0	0	0	0	0.08	-0.64	0.08	-0.63	4	1	4	1	1
38	1	1	1	3	2	2	1	1	1	12	0	1	1	1	1	1	1	1	11111	1	0	0	0	0	0	0	0	0	0	0	0	0	0	-0.33	-0.40	-0.81	-0.53	3	3	2	3	0
32	1	2	1	3	5	4	1	1	1	25	1	1	1	1	1	1	2	1	11121	0.942121466	0	0	0	0	0	0	0	0	0	0	0	0	0	-0.33	-0.40	-0.81	-0.53	3	3	2	3	0
48	2	2	1	3	5	2	1	1	1	26	1	1	1	1	1	1	1	1	11111	1	0	0	0	0	0	0	0	0	0	0	0	1	0	-0.22	0.03	-0.91	0.15	3	4	1	4	1
55	3	2	1	1	5	1	1	1	1	22	1	0	0	1	1	1	2	1	11121	0.942121466	1	0	0	0	0	0	1	0	0	0	0	0	0	-0.79	1.92	0.41	-0.91	1	5	4	1	2
41	2	1	1	3	1	2	1	1	1	17	0	1	0	1	1	1	1	1	11111	1	0	0	1	0	0	0	0	0	0	0	0	0	0	-0.77	-0.10	0.36	-0.64	1	4	4	1	1
41	2	2	2	3	4	1	0	1	1	29	1	1	1	1	1	1	1	1	11111	1	0	0	0	0	0	0	0	0	0	0	0	0	0	-0.33	-0.40	-0.81	-0.53	3	3	2	3	0
66	4	1	1	3	1	4	1	1	0	25	1	1	1	1	1	1	1	1	11111	1	1	0	0	0	0	0	1	0	0	0	0	0	0	-0.79	1.92	0.41	-0.91	1	5	4	1	2
40	2	2	2	3	2	3	1	1	1	27	1	1	1	1	1	1	1	1	11111	1	0	0	0	0	0	0	0	1	0	0	0	0	0	-0.58	0.93	-1.00	-0.25	1	5	1	4	1
53	3	2	1	1	1	1	1	1	1	16	0	1	1	2	1	2	1	2	21212	0.840036529	0	0	1	0	0	0	0	1	0	0	1	1	1	1.01	4.37	0.03	-1.06	5	5	3	1	2
49	2	1	1	3	3	1	1	1	1	20	1	1	1	4	3	4	4	4	43444	-0.063020395	0	0	0	1	1	0	0	1	0	1	1	1	0	4.48	1.54	-0.89	1.84	5	5	1	5	2
44	2	2	1	3	5	2	0	1	0	33	1	0	1	1	1	1	1	1	11111	1	0	0	0	0	0	0	0	1	0	0	0	0	0	-0.58	0.93	-1.00	-0.25	1	5	1	4	1
37	1	2	1	1	4	4	1	1	1	25	1	1	1	1	1	1	1	1	11111	1	0	0	0	0	0	0	0	0	0	0	0	0	0	-0.33	-0.40	-0.81	-0.53	3	3	2	3	0
72	5	1	1	2	1	1	1	1	1	18	0	0	1	1	1	1	1	1	11111	1	1	0	0	0	0	0	0	0	0	0	0	0	0	0.08	-0.64	0.08	-0.63	4	1	4	1	1
45	2	2	1	3	5	1	0	1	0	26	1	1	0	1	1	1	2	1	11121	0.942121466	0	0	0	0	0	1	0	0	0	0	0	0	0	-1.09	-0.30	-1.30	1.83	1	3	1	5	1
33	1	2	1	1	4	1	0	1	1	23	1	0	1	1	1	1	1	1	11111	1	1	0	0	0	0	0	0	0	0	0	0	0	0	0.08	-0.64	0.08	-0.63	4	1	4	1	1
69	4	1	1	2	5	3	0	0	0	27	1	1	1	1	1	2	1	1	11211	0.955416945	1	0	0	0	0	0	0	0	0	0	0	0	0	0.08	-0.64	0.08	-0.63	4	1	4	1	1
33	1	2	1	3	2	3	1	1	1	7	0	1	1	1	1	1	1	1	11111	1	0	0	0	0	0	0	0	0	0	0	0	0	0	-0.33	-0.40	-0.81	-0.53	3	3	2	3	0
31	1	2	1	3	2	2	1	1	1	29	1	1	1	1	1	1	1	1	11111	1	0	0	0	0	0	0	0	0	0	0	0	0	0	-0.33	-0.40	-0.81	-0.53	3	3	2	3	0
43	2	2	1	3	5	2	0	1	0	18	0	1	1	1	1	1	1	1	11111	1	1	0	0	0	0	0	0	0	1	0	0	0	0	0.52	-1.21	0.09	0.84	5	1	4	4	2
33	1	2	1	3	4	1	1	1	1	25	1	1	0	1	1	1	1	1	11111	1	0	0	0	0	0	0	0	0	0	0	0	0	0	-0.33	-0.40	-0.81	-0.53	3	3	2	3	0
69	4	1	1	3	1	1	1	1	0	16	0	1	0	5	3	4	1	4	53414	0.130880965	1	0	0	0	1	0	0	0	0	1	0	0	0	1.89	-0.90	0.18	0.84	5	1	4	4	2
45	2	2	1	2	1	1	0	1	1	14	0	0	1	1	1	1	1	1	11111	1	0	0	0	0	0	0	0	0	0	0	0	0	0	-0.33	-0.40	-0.81	-0.53	3	3	2	3	0
55	3	2	1	3	5	2	0	1	0	21	1	1	1	1	1	1	1	1	11111	1	0	0	0	0	0	0	0	1	0	0	0	1	0	-0.47	1.36	-1.10	0.43	2	5	1	4	2
64	4	2	1	1	1	1	0	1	1	13	0	0	0	1	1	1	2	3	11123	0.824143892	1	0	0	0	0	0	0	1	0	0	0	0	0	-0.17	0.70	-0.11	-0.35	4	5	3	3	2
37	1	2	1	3	3	1	1	1	1	26	1	0	1	1	1	1	1	2	11112	0.95066156	0	0	0	0	0	1	0	1	0	0	0	1	0	-1.23	1.46	-1.60	2.79	1	5	1	5	2
32	1	2	1	1	5	1	0	1	0	27	1	1	1	1	1	1	1	1	11111	1	0	0	0	0	0	0	0	0	0	0	0	0	0	-0.33	-0.40	-0.81	-0.53	3	3	2	3	0
45	2	1	1	3	3	2	1	1	1	29	1	0	1	1	1	1	1	1	11111	1	0	0	0	0	0	0	0	0	0	0	0	0	0	-0.33	-0.40	-0.81	-0.53	3	3	2	3	0
43	2	2	1	2	1	1	0	1	1	28	1	0	1	1	1	1	1	1	11111	1	0	0	0	0	0	0	0	0	0	0	0	0	0	-0.33	-0.40	-0.81	-0.53	3	3	2	3	0
54	3	1	1	3	4	1	0	0	1	22	1	1	1	1	1	1	1	1	11111	1	0	0	0	0	0	0	0	0	0	0	0	0	0	-0.33	-0.40	-0.81	-0.53	3	3	2	3	0
38	1	1	1	3	4	1	1	1	0	24	1	1	0	1	1	1	1	1	11111	1	0	0	0	0	0	0	0	0	0	0	0	0	0	-0.33	-0.40	-0.81	-0.53	3	3	2	3	0
34	1	2	1	2	5	2	0	1	0	21	1	0	0	1	1	1	1	1	11111	1	0	0	0	0	0	0	0	0	1	0	0	0	0	0.11	-0.98	-0.80	0.95	4	1	2	5	1
46	2	2	2	2	1	1	1	1	1	12	0	1	1	2	2	2	2	2	22222	0.73380673	0	0	0	0	0	1	0	1	0	0	1	1	1	0.70	4.16	-1.63	1.40	5	5	1	5	2
48	2	2	1	2	5	1	0	1	1	19	0	1	1	1	1	1	1	1	11111	1	0	0	0	0	0	0	0	0	1	0	0	0	0	0.11	-0.98	-0.80	0.95	4	1	2	5	1
47	2	2	1	2	4	2	1	1	1	18	0	1	1	1	1	1	1	1	11111	1	0	0	0	0	0	0	0	0	0	0	0	0	0	-0.33	-0.40	-0.81	-0.53	3	3	2	3	0
74	5	2	1	3	5	4	0	1	0	20	1	0	0	1	1	1	1	1	11111	1	1	0	0	0	0	0	0	0	0	0	0	0	0	0.08	-0.64	0.08	-0.63	4	1	4	1	1
49	2	1	1	3	1	2	1	0	1	19	0	1	1	1	1	1	2	1	11121	0.942121466	0	0	0	0	0	0	0	0	0	0	0	0	0	-0.33	-0.40	-0.81	-0.53	3	3	2	3	0
55	3	1	1	2	1	2	1	0	1	15	0	0	0	1	1	1	1	1	11111	1	1	1	0	0	0	0	0	0	0	0	0	0	0	-0.04	-0.75	1.70	-0.44	4	1	5	3	2
48	2	1	1	3	1	1	0	1	1	17	0	1	1	1	1	1	1	1	11111	1	0	0	0	0	0	0	0	0	0	0	0	0	0	-0.33	-0.40	-0.81	-0.53	3	3	2	3	0
45	2	2	1	3	3	1	0	1	1	19	0	1	1	1	1	1	1	1	11111	1	0	0	1	0	0	0	0	0	0	0	0	0	0	-0.77	-0.10	0.36	-0.64	1	4	4	1	1
69	4	2	1	3	5	3	0	1	0	32	1	1	1	1	1	1	2	1	11121	0.942121466	0	0	0	0	0	0	1	1	0	1	0	1	0	-1.54	3.90	-0.44	1.81	1	5	3	5	2
60	4	2	1	2	5	1	0	1	0	11	0	1	0	3	1	1	1	1	31111	0.842081104	1	1	1	0	0	0	0	0	0	0	0	0	0	-0.48	-0.44	2.87	-0.55	2	2	5	2	2
44	2	1	1	3	1	1	1	1	1	17	0	1	1	1	1	1	1	1	11111	1	0	0	1	0	0	1	0	0	0	1	0	1	0	-1.62	0.41	0.10	4.05	1	5	4	5	2
71	5	1	1	2	1	2	0	1	1	24	1	0	1	1	1	1	1	1	11111	1	0	0	0	0	0	0	0	0	0	0	0	0	0	-0.33	-0.40	-0.81	-0.53	3	3	2	3	0
76	5	1	1	2	1	2	1	1	0	21	1	1	1	2	2	1	3	2	22132	0.69786976	0	0	0	1	1	0	0	1	1	0	0	0	0	4.21	-0.35	-1.36	1.30	5	3	1	5	2
39	1	2	1	3	2	1	1	1	1	19	0	1	1	1	1	1	2	1	11121	0.942121466	0	0	0	0	0	0	0	1	0	0	0	1	0	-0.47	1.36	-1.10	0.43	2	5	1	4	2
33	1	2	1	3	2	3	0	1	1	10	0	1	1	1	1	1	1	2	11112	0.95066156	0	0	0	0	0	0	0	0	0	0	0	0	0	-0.33	-0.40	-0.81	-0.53	3	3	2	3	0
30	1	1	1	1	4	4	1	1	1	28	1	1	1	1	1	1	1	1	11111	1	0	0	0	0	0	0	0	0	0	0	0	0	0	-0.33	-0.40	-0.81	-0.53	3	3	2	3	0
36	1	1	1	3	2	2	1	1	1	16	0	1	1	1	1	1	1	1	11111	1	0	0	0	0	0	0	0	0	0	0	0	0	0	-0.33	-0.40	-0.81	-0.53	3	3	2	3	0
34	1	2	1	1	1	2	0	1	1	29	1	0	0	1	1	1	1	1	11111	1	0	0	0	0	0	0	0	0	0	0	0	0	0	-0.33	-0.40	-0.81	-0.53	3	3	2	3	0
72	5	1	1	2	5	1	1	0	1	24	1	1	1	1	1	1	2	1	11121	0.942121466	1	0	0	0	0	0	0	1	0	0	0	0	0	-0.17	0.70	-0.11	-0.35	4	5	3	3	2
74	5	1	1	2	1	1	0	1	0	23	1	1	0	1	1	1	1	1	11111	1	0	0	0	0	0	0	1	1	0	0	0	0	0	-1.45	3.49	-0.68	-0.52	1	5	3	3	2
70	5	2	1	2	1	2	1	1	1	28	1	1	1	1	1	1	2	1	11121	0.942121466	0	0	0	0	0	0	1	0	1	0	0	0	0	-0.76	1.58	-0.47	0.67	1	5	3	4	2
68	4	1	1	2	1	1	0	1	0	22	1	1	1	2	2	2	3	2	22232	0.653286705	0	1	0	0	0	0	0	0	0	0	0	1	0	-0.34	-0.08	0.71	0.35	2	4	4	4	2
46	2	1	1	3	4	2	1	1	1	25	1	0	0	1	1	1	1	1	11111	1	0	1	0	0	0	0	0	1	0	0	0	0	0	-0.70	0.82	0.62	-0.05	1	5	4	4	2
38	1	2	1	2	5	3	1	1	0	25	1	1	1	1	1	1	1	1	11111	1	0	0	0	0	0	0	0	0	0	0	0	0	0	-0.33	-0.40	-0.81	-0.53	3	3	2	3	0
71	5	1	1	2	5	2	1	1	0	26	1	0	1	1	1	1	1	1	11111	1	1	0	0	0	1	0	0	0	0	0	0	0	0	2.08	-0.88	-0.16	-0.82	5	1	3	1	2
44	2	2	1	1	4	4	0	1	1	29	1	1	0	1	1	1	1	1	11111	1	0	0	0	0	0	0	0	0	0	0	0	1	0	-0.22	0.03	-0.91	0.15	3	4	1	4	1
48	2	2	1	2	5	1	0	1	1	23	1	1	0	1	1	1	1	1	11111	1	1	0	0	0	0	0	0	1	1	0	0	1	0	0.38	0.56	-0.21	1.80	5	5	3	5	2
48	2	2	2	3	5	2	0	1	0	21	1	1	1	1	1	1	1	1	11111	1	0	0	0	0	0	0	0	0	0	0	0	1	0	-0.22	0.03	-0.91	0.15	3	4	1	4	1
44	2	2	1	2	5	1	0	1	0	20	1	1	0	1	1	1	1	1	11111	1	0	0	0	0	0	0	0	0	0	0	0	0	0	-0.33	-0.40	-0.81	-0.53	3	3	2	3	0
46	2	2	1	3	2	2	1	1	1	17	0	0	1	1	1	1	1	1	11111	1	0	0	0	0	0	0	0	0	0	0	0	0	0	-0.33	-0.40	-0.81	-0.53	3	3	2	3	0
68	4	1	1	2	1	1	1	1	0	20	1	1	1	1	1	1	1	1	11111	1	1	0	0	0	0	0	0	0	0	0	0	0	0	0.08	-0.64	0.08	-0.63	4	1	4	1	1
79	5	1	2	1	5	1	1	1	0	29	1	1	0	1	1	1	1	1	11111	1	1	0	1	0	0	0	0	0	0	0	0	0	0	-0.36	-0.33	1.25	-0.74	2	3	5	1	2
74	5	1	2	2	1	2	1	0	1	27	1	1	0	1	1	1	1	1	11111	1	0	0	0	0	0	0	0	0	0	0	0	0	0	-0.33	-0.40	-0.81	-0.53	3	3	2	3	0
37	1	2	1	3	1	2	0	1	1	18	0	1	1	1	1	1	1	1	11111	1	0	0	0	0	0	1	0	0	0	0	0	0	0	-1.09	-0.30	-1.30	1.83	1	3	1	5	1
48	2	2	1	2	1	2	0	1	1	26	1	1	1	1	1	1	1	1	11111	1	0	1	1	0	0	0	0	0	0	0	0	0	0	-0.89	-0.21	1.98	-0.44	1	3	5	3	2
56	3	1	1	1	3	2	0	1	1	23	1	1	1	1	1	1	1	1	11111	1	1	0	0	0	0	0	0	0	0	0	0	0	0	0.08	-0.64	0.08	-0.63	4	1	4	1	1
57	3	2	1	2	5	1	0	1	0	18	0	1	1	2	1	2	2	2	21222	0.782157995	0	0	1	0	0	0	0	0	0	0	0	0	0	-0.77	-0.10	0.36	-0.64	1	4	4	1	1
64	4	1	1	3	1	1	0	1	1	22	1	1	1	1	1	1	2	1	11121	0.942121466	0	0	0	0	0	0	0	0	0	0	0	1	0	-0.22	0.03	-0.91	0.15	3	4	1	4	1
49	2	2	1	3	5	2	0	1	0	27	1	1	0	1	1	1	2	1	11121	0.942121466	1	0	0	0	0	0	0	0	0	0	0	1	0	0.19	-0.21	-0.02	0.04	4	3	3	4	2
34	1	2	1	3	5	4	0	1	0	14	0	0	1	1	1	1	1	1	11111	1	0	0	0	0	0	0	0	0	0	0	0	0	0	-0.33	-0.40	-0.81	-0.53	3	3	2	3	0
45	2	1	1	3	5	2	1	1	1	28	1	1	1	1	1	1	1	1	11111	1	0	0	0	0	0	0	0	0	0	0	0	0	0	-0.33	-0.40	-0.81	-0.53	3	3	2	3	0
44	2	1	1	2	1	1	1	1	1	10	0	1	1	1	1	1	1	1	11111	1	0	0	0	0	0	0	0	0	0	0	0	0	0	-0.33	-0.40	-0.81	-0.53	3	3	2	3	0
66	4	2	2	1	5	3	0	1	1	14	0	0	1	1	1	1	1	1	11111	1	1	0	0	0	0	0	0	0	0	0	0	0	0	0.08	-0.64	0.08	-0.63	4	1	4	1	1
78	5	2	1	2	5	2	0	1	1	25	1	1	0	1	1	1	2	1	11121	0.942121466	1	0	0	0	1	0	0	0	0	0	0	0	0	2.08	-0.88	-0.16	-0.82	5	1	3	1	2
46	2	2	1	3	5	1	1	1	1	19	0	0	0	1	1	1	1	1	11111	1	0	0	0	0	0	0	0	0	0	0	0	0	0	-0.33	-0.40	-0.81	-0.53	3	3	2	3	0
47	2	2	1	3	1	2	1	1	1	19	0	1	1	1	1	1	2	1	11121	0.942121466	0	0	0	0	0	0	0	0	1	0	0	0	0	0.11	-0.98	-0.80	0.95	4	1	2	5	1
76	5	2	1	1	1	1	1	1	1	21	1	1	1	1	1	1	2	2	11122	0.892783025	1	0	0	0	0	0	0	0	0	0	0	0	0	0.08	-0.64	0.08	-0.63	4	1	4	1	1
69	4	1	1	2	1	1	0	1	0	19	0	0	0	1	1	1	2	1	11121	0.942121466	1	1	0	1	0	0	0	0	0	0	0	1	0	2.42	-0.78	1.46	0.50	5	1	5	4	2
36	1	2	1	1	3	3	0	1	1	19	0	0	1	1	1	1	1	1	11111	1	1	0	0	0	0	0	0	0	0	0	0	0	0	0.08	-0.64	0.08	-0.63	4	1	4	1	1
44	2	1	1	3	2	1	1	1	1	23	1	0	1	1	1	1	2	2	11122	0.892783025	0	0	0	0	0	0	0	0	0	0	0	0	0	-0.33	-0.40	-0.81	-0.53	3	3	2	3	0
52	3	2	1	3	1	1	0	1	1	15	0	1	0	1	1	1	2	3	11123	0.824143892	1	1	0	1	1	0	0	1	0	1	1	1	0	4.77	1.19	1.62	1.94	5	5	5	5	2
52	3	1	1	3	1	3	1	1	0	22	1	1	0	1	1	1	1	1	11111	1	0	0	0	0	0	0	0	0	0	0	0	0	0	-0.33	-0.40	-0.81	-0.53	3	3	2	3	0
37	1	1	1	3	2	4	0	1	1	27	1	1	1	1	1	1	1	1	11111	1	0	0	0	0	0	0	0	0	0	0	0	0	0	-0.33	-0.40	-0.81	-0.53	3	3	2	3	0
75	5	1	1	2	5	2	1	1	1	25	1	1	0	1	1	1	1	1	11111	1	0	0	0	0	0	0	0	0	0	0	0	0	0	-0.33	-0.40	-0.81	-0.53	3	3	2	3	0
65	4	2	1	2	4	2	0	1	1	31	1	1	1	1	1	1	1	1	11111	1	0	0	1	0	0	0	0	0	0	0	0	1	0	-0.67	0.33	0.26	0.04	1	4	4	4	2
37	1	1	1	3	3	2	1	0	1	17	0	1	1	1	1	1	1	1	11111	1	0	0	0	0	0	0	0	1	0	0	0	0	0	-0.58	0.93	-1.00	-0.25	1	5	1	4	1
55	3	1	1	3	5	1	0	0	0	24	1	0	1	1	1	1	1	1	11111	1	1	0	1	0	0	0	0	0	0	0	0	0	0	-0.36	-0.33	1.25	-0.74	2	3	5	1	2
64	4	1	1	1	2	3	1	0	0	30	1	0	1	1	1	1	1	1	11111	1	0	0	0	0	1	0	0	0	1	1	0	0	0	1.92	-1.25	-0.70	2.42	5	1	3	5	2
56	3	2	1	3	5	2	0	1	0	20	1	0	1	1	1	3	3	1	11331	0.754994896	0	0	1	0	0	0	0	0	0	0	0	1	0	-0.67	0.33	0.26	0.04	1	4	4	4	2
48	2	1	1	3	1	2	1	0	1	14	0	1	0	1	1	1	1	1	11111	1	0	0	0	0	0	0	0	0	0	0	0	0	0	-0.33	-0.40	-0.81	-0.53	3	3	2	3	0
43	2	2	1	3	4	1	0	1	1	29	1	1	1	1	1	1	1	1	11111	1	0	0	0	0	0	0	0	0	0	0	0	0	0	-0.33	-0.40	-0.81	-0.53	3	3	2	3	0
45	2	2	1	3	4	2	0	1	1	11	0	1	1	1	1	1	1	1	11111	1	0	0	0	0	0	0	0	0	1	0	0	0	0	0.11	-0.98	-0.80	0.95	4	1	2	5	1
41	2	2	1	2	5	2	0	1	0	25	1	0	0	1	1	1	1	1	11111	1	0	0	0	0	0	0	0	0	1	0	0	0	0	0.11	-0.98	-0.80	0.95	4	1	2	5	1
73	5	1	1	1	5	3	1	0	0	27	1	1	1	1	1	1	1	2	11112	0.95066156	0	0	0	0	0	0	0	0	0	0	0	1	0	-0.22	0.03	-0.91	0.15	3	4	1	4	1
50	3	1	1	1	3	4	1	1	1	15	0	1	1	1	1	1	1	2	11112	0.95066156	0	0	1	0	0	0	0	0	0	0	0	0	0	-0.77	-0.10	0.36	-0.64	1	4	4	1	1
49	2	1	1	3	3	1	1	1	0	19	0	1	1	1	1	1	1	1	11111	1	0	0	0	0	0	0	0	0	0	0	0	0	0	-0.33	-0.40	-0.81	-0.53	3	3	2	3	0
34	1	2	1	1	2	3	0	1	1	25	1	1	1	1	1	1	1	1	11111	1	0	0	0	0	0	0	0	0	0	0	0	0	0	-0.33	-0.40	-0.81	-0.53	3	3	2	3	0
61	4	2	1	3	5	2	1	1	0	9	0	1	1	1	1	1	2	1	11121	0.942121466	0	0	0	0	0	0	0	0	0	0	0	1	1	0.91	1.82	-1.20	-0.92	5	5	1	1	2
52	3	2	1	3	1	1	0	1	0	14	0	1	0	1	1	1	1	1	11111	1	0	0	0	0	0	0	0	0	0	0	0	0	0	-0.33	-0.40	-0.81	-0.53	3	3	2	3	0
61	4	2	1	2	5	2	0	1	0	27	1	1	0	1	1	1	1	1	11111	1	0	0	0	0	0	0	1	0	1	0	0	0	0	-0.76	1.58	-0.47	0.67	1	5	3	4	2
74	5	2	1	2	5	2	0	1	0	28	1	1	0	2	1	2	2	1	21221	0.831496435	1	0	0	0	0	0	0	1	0	0	0	0	0	-0.17	0.70	-0.11	-0.35	4	5	3	3	2
31	1	2	1	3	5	3	0	1	1	21	1	1	1	1	1	1	1	1	11111	1	0	0	1	0	0	0	0	0	0	0	0	0	0	-0.77	-0.10	0.36	-0.64	1	4	4	1	1
40	2	2	1	3	2	2	1	1	1	29	1	1	0	1	1	1	1	1	11111	1	0	0	0	0	0	0	0	0	0	0	0	1	0	-0.22	0.03	-0.91	0.15	3	4	1	4	1
40	2	1	2	2	3	2	1	1	1	17	0	0	1	1	1	1	1	1	11111	1	0	0	0	0	0	0	0	0	0	0	0	0	0	-0.33	-0.40	-0.81	-0.53	3	3	2	3	0
40	2	2	1	3	5	3	0	1	1	26	1	1	1	1	1	1	1	1	11111	1	0	0	0	0	0	0	0	0	0	0	1	0	0	0.47	0.50	-0.55	-0.85	5	5	3	1	1
32	1	1	1	1	4	1	1	1	1	19	0	1	1	1	1	1	1	1	11111	1	0	0	0	0	0	0	0	0	0	0	0	0	0	-0.33	-0.40	-0.81	-0.53	3	3	2	3	0
49	2	2	1	3	3	2	0	1	1	20	1	1	1	1	1	1	1	1	11111	1	1	0	0	0	0	0	0	0	0	0	0	0	0	0.08	-0.64	0.08	-0.63	4	1	4	1	1
42	2	2	1	2	5	1	0	1	1	20	1	0	1	1	1	1	2	1	11121	0.942121466	0	0	0	0	0	0	0	0	0	0	0	0	0	-0.33	-0.40	-0.81	-0.53	3	3	2	3	0
37	1	2	1	3	5	1	1	1	1	17	0	1	0	1	1	1	1	1	11111	1	0	0	0	0	0	0	0	0	0	0	0	0	0	-0.33	-0.40	-0.81	-0.53	3	3	2	3	0
41	2	2	1	3	2	2	0	1	1	16	0	1	1	1	1	1	1	1	11111	1	0	0	0	0	0	0	0	0	0	0	0	0	0	-0.33	-0.40	-0.81	-0.53	3	3	2	3	0
78	5	1	1	3	5	2	1	1	0	24	1	1	1	1	1	1	1	3	11113	0.882022427	1	0	0	1	0	0	0	0	0	0	1	0	0	3.23	-0.20	0.20	-0.69	5	4	4	1	2
49	2	1	1	2	1	1	1	0	1	21	1	0	1	1	1	1	2	1	11121	0.942121466	0	0	0	0	0	0	0	0	0	0	0	0	0	-0.33	-0.40	-0.81	-0.53	3	3	2	3	0
35	1	2	1	3	4	4	1	0	1	20	1	1	0	1	1	1	1	1	11111	1	0	0	0	0	0	0	0	0	0	0	0	0	0	-0.33	-0.40	-0.81	-0.53	3	3	2	3	0
43	2	2	1	3	1	3	0	1	1	26	1	1	1	1	1	1	2	1	11121	0.942121466	0	0	1	0	0	0	0	0	0	0	0	0	0	-0.77	-0.10	0.36	-0.64	1	4	4	1	1
46	2	2	1	3	1	2	0	1	1	8	0	0	1	1	1	1	1	1	11111	1	0	0	0	0	0	0	0	0	0	0	0	0	0	-0.33	-0.40	-0.81	-0.53	3	3	2	3	0
50	3	2	1	1	1	1	0	1	1	28	1	0	1	1	1	1	1	1	11111	1	0	0	0	0	0	0	0	0	0	0	0	0	0	-0.33	-0.40	-0.81	-0.53	3	3	2	3	0
43	2	2	1	3	2	2	1	1	1	23	1	1	1	1	1	1	1	1	11111	1	1	0	0	0	0	0	0	0	0	0	0	0	0	0.08	-0.64	0.08	-0.63	4	1	4	1	1
67	4	2	2	2	5	2	0	1	0	21	1	0	1	1	4	1	3	4	14134	0.436745117	0	1	1	1	0	1	0	0	1	1	0	1	0	1.06	-0.74	1.59	5.99	5	1	5	5	2
39	1	2	1	1	4	2	0	1	0	24	1	1	1	1	1	1	1	1	11111	1	0	0	0	0	0	0	0	0	0	0	0	0	0	-0.33	-0.40	-0.81	-0.53	3	3	2	3	0
38	1	2	1	1	5	3	1	1	0	27	1	1	1	1	1	1	1	2	11112	0.95066156	0	0	1	0	0	0	0	1	0	0	0	0	0	-1.02	1.24	0.17	-0.36	1	5	4	3	2
43	2	2	1	3	3	3	1	1	1	29	1	1	0	1	1	1	1	1	11111	1	0	0	0	0	0	0	0	0	0	0	0	0	0	-0.33	-0.40	-0.81	-0.53	3	3	2	3	0
48	2	2	1	2	5	2	1	1	1	12	0	1	1	1	1	1	1	1	11111	1	0	0	0	0	0	0	0	0	0	0	0	1	0	-0.22	0.03	-0.91	0.15	3	4	1	4	1
69	4	1	1	3	5	4	1	1	0	32	1	0	0	1	1	1	1	1	11111	1	1	0	0	0	0	0	1	0	1	0	0	1	0	-0.24	1.78	0.31	1.24	3	5	4	5	2
44	2	2	1	3	3	3	0	1	1	30	1	1	1	1	1	1	1	1	11111	1	1	0	0	0	0	0	0	0	0	0	0	0	0	0.08	-0.64	0.08	-0.63	4	1	4	1	1
69	4	1	1	2	3	2	1	1	0	14	0	1	0	1	1	1	1	1	11111	1	1	0	0	0	1	0	0	0	0	0	0	0	0	2.08	-0.88	-0.16	-0.82	5	1	3	1	2
55	3	1	1	1	2	2	1	1	1	21	1	1	1	1	1	1	2	1	11121	0.942121466	1	0	0	0	0	0	0	0	0	0	0	0	0	0.08	-0.64	0.08	-0.63	4	1	4	1	1
70	5	1	1	3	1	1	1	1	1	25	1	0	0	1	1	1	1	1	11111	1	1	0	0	0	0	0	0	0	0	0	0	0	0	0.08	-0.64	0.08	-0.63	4	1	4	1	1
46	2	1	1	2	1	2	1	1	1	17	0	1	0	2	1	1	2	2	21122	0.82674105	0	0	0	0	0	0	0	0	0	0	0	0	0	-0.33	-0.40	-0.81	-0.53	3	3	2	3	0
71	5	2	1	2	1	1	0	1	0	21	1	1	0	1	1	1	3	1	11131	0.861601441	1	0	0	0	1	0	0	0	1	1	0	0	0	2.33	-1.48	0.19	2.31	5	1	4	5	2
68	4	2	2	2	1	1	0	1	1	27	1	0	0	1	1	1	1	1	11111	1	1	0	0	0	0	0	0	0	0	0	0	0	0	0.08	-0.64	0.08	-0.63	4	1	4	1	1
45	2	2	1	2	1	1	0	1	1	26	1	1	1	1	1	1	1	1	11111	1	1	0	0	0	0	0	0	0	1	0	0	0	0	0.52	-1.21	0.09	0.84	5	1	4	4	2
49	2	1	1	3	5	2	1	0	0	17	0	1	0	1	1	1	1	1	11111	1	0	0	0	0	0	0	0	1	0	0	0	0	0	-0.58	0.93	-1.00	-0.25	1	5	1	4	1
44	2	2	1	3	4	4	1	1	1	9	0	1	1	1	1	1	1	1	11111	1	0	0	1	0	0	0	0	0	0	0	0	0	0	-0.77	-0.10	0.36	-0.64	1	4	4	1	1
62	4	1	1	3	3	1	1	1	0	21	1	1	0	1	1	1	1	1	11111	1	1	0	0	0	1	0	0	1	1	0	0	0	0	2.27	-0.12	-0.34	0.94	5	4	3	5	2
33	1	1	1	3	1	3	1	0	1	23	1	0	1	1	1	1	1	1	11111	1	0	0	0	0	0	0	0	0	0	0	0	0	0	-0.33	-0.40	-0.81	-0.53	3	3	2	3	0
32	1	2	1	1	4	3	1	1	1	27	1	1	0	1	1	1	1	1	11111	1	0	0	0	0	0	0	0	0	0	0	0	0	1	0.81	1.39	-1.10	-1.59	5	5	1	1	1
52	3	2	1	1	1	1	0	1	1	29	1	1	0	1	1	1	3	2	11132	0.812263001	0	0	0	0	0	0	0	0	0	0	0	1	0	-0.22	0.03	-0.91	0.15	3	4	1	4	1
55	3	2	1	3	1	1	1	1	1	19	0	1	0	1	1	1	1	1	11111	1	0	0	0	0	0	0	0	0	0	0	0	1	0	-0.22	0.03	-0.91	0.15	3	4	1	4	1
45	2	2	1	2	5	2	1	1	1	19	0	1	1	1	1	1	1	1	11111	1	0	0	0	0	0	0	0	0	1	0	0	0	0	0.11	-0.98	-0.80	0.95	4	1	2	5	1
55	3	2	1	3	5	1	0	1	0	22	1	1	0	1	1	2	2	2	11222	0.84819997	0	0	0	0	0	0	0	1	1	0	0	1	0	-0.03	0.79	-1.09	1.91	4	5	1	5	2
44	2	2	1	2	5	1	0	1	0	26	1	0	1	1	1	1	1	1	11111	1	0	0	0	0	0	0	0	0	0	0	0	0	0	-0.33	-0.40	-0.81	-0.53	3	3	2	3	0
41	2	2	1	1	5	2	0	1	1	23	1	1	1	1	1	1	1	1	11111	1	0	0	0	0	0	0	0	0	0	0	0	0	0	-0.33	-0.40	-0.81	-0.53	3	3	2	3	0
63	4	2	1	2	5	3	0	1	0	19	0	1	1	1	1	1	2	1	11121	0.942121466	0	0	0	0	1	0	0	0	0	0	1	0	0	2.47	0.25	-0.79	-1.04	5	4	3	1	2
48	2	2	2	2	1	1	0	1	1	23	1	1	1	1	1	1	1	1	11111	1	1	0	0	0	0	0	0	0	1	0	0	1	0	0.63	-0.78	-0.01	1.52	5	1	3	5	2
64	4	2	2	1	5	1	0	1	0	21	1	1	0	1	1	1	1	1	11111	1	1	1	0	0	0	0	0	1	1	0	0	0	0	0.15	0.01	1.51	1.32	4	4	5	5	2
63	4	2	2	2	5	1	0	1	0	12	0	1	1	2	2	2	1	1	22211	0.841023704	0	1	0	0	0	0	0	0	0	0	0	0	0	-0.45	-0.51	0.81	-0.33	2	2	5	3	1
36	1	1	1	3	3	1	1	1	1	31	1	1	0	1	1	1	1	1	11111	1	1	0	0	0	0	0	0	0	0	0	0	0	0	0.08	-0.64	0.08	-0.63	4	1	4	1	1
42	2	2	1	2	3	4	0	1	1	17	0	0	0	1	1	1	1	1	11111	1	1	0	0	0	0	0	0	0	0	0	0	0	0	0.08	-0.64	0.08	-0.63	4	1	4	1	1
60	4	1	1	1	5	1	1	1	1	9	0	1	0	2	2	1	4	1	22141	0.633890765	1	1	0	0	0	1	0	0	0	0	0	0	0	-0.80	-0.65	1.20	1.92	1	1	5	5	2
70	5	1	1	3	5	3	1	1	0	29	1	1	1	1	2	1	3	1	12131	0.813250176	1	0	0	0	1	0	0	1	1	0	1	0	0	3.07	0.78	-0.09	0.62	5	5	3	4	2
42	2	2	1	3	1	1	1	1	1	25	1	0	1	1	1	1	1	1	11111	1	0	0	0	0	0	0	0	0	0	0	0	1	0	-0.22	0.03	-0.91	0.15	3	4	1	4	1
45	2	1	1	1	2	2	0	1	1	24	1	1	1	1	1	1	1	1	11111	1	0	0	1	0	0	0	0	0	0	0	0	0	0	-0.77	-0.10	0.36	-0.64	1	4	4	1	1
52	3	2	2	3	5	3	0	1	0	23	1	1	0	1	1	1	1	1	11111	1	1	0	0	0	0	0	0	0	0	0	0	0	0	0.08	-0.64	0.08	-0.63	4	1	4	1	1
43	2	2	1	3	5	3	0	1	1	22	1	0	1	1	1	1	1	1	11111	1	0	0	0	0	0	0	0	0	0	0	0	0	0	-0.33	-0.40	-0.81	-0.53	3	3	2	3	0
35	1	1	1	3	4	2	1	1	1	21	1	1	1	1	1	1	1	1	11111	1	0	0	0	0	0	0	0	0	0	0	0	0	0	-0.33	-0.40	-0.81	-0.53	3	3	2	3	0
44	2	2	1	3	1	1	0	1	1	27	1	1	0	1	1	1	1	1	11111	1	1	0	0	0	0	0	0	0	0	0	0	0	0	0.08	-0.64	0.08	-0.63	4	1	4	1	1
35	1	1	1	3	1	3	1	0	0	13	0	1	0	1	1	1	1	1	11111	1	0	0	1	0	0	0	0	0	0	0	0	0	0	-0.77	-0.10	0.36	-0.64	1	4	4	1	1
78	5	1	1	1	5	1	1	0	0	25	1	0	1	1	1	1	2	1	11121	0.942121466	1	0	0	0	1	0	0	0	0	1	0	0	0	1.89	-0.90	0.18	0.84	5	1	4	4	2
47	2	2	1	1	1	4	1	1	0	15	0	1	1	1	1	1	1	1	11111	1	0	0	0	0	0	0	0	0	0	0	0	0	0	-0.33	-0.40	-0.81	-0.53	3	3	2	3	0
49	2	1	1	1	2	4	1	0	0	16	0	1	1	1	1	1	1	1	11111	1	0	0	0	0	0	0	0	0	0	0	0	0	0	-0.33	-0.40	-0.81	-0.53	3	3	2	3	0
39	1	2	1	2	5	2	0	1	0	31	1	1	1	1	1	1	1	1	11111	1	0	0	0	0	0	0	0	0	0	0	0	0	0	-0.33	-0.40	-0.81	-0.53	3	3	2	3	0
46	2	2	1	3	5	2	0	1	1	20	1	1	1	1	1	1	1	1	11111	1	0	0	0	0	0	0	0	0	0	0	0	0	0	-0.33	-0.40	-0.81	-0.53	3	3	2	3	0
32	1	1	1	3	5	4	0	1	0	16	0	1	1	1	1	1	1	1	11111	1	0	0	0	0	0	0	0	0	0	0	0	0	0	-0.33	-0.40	-0.81	-0.53	3	3	2	3	0
33	1	1	1	3	1	1	0	1	1	14	0	1	1	1	1	1	1	1	11111	1	0	0	0	0	0	0	0	0	0	0	0	0	0	-0.33	-0.40	-0.81	-0.53	3	3	2	3	0
39	1	2	1	3	1	2	1	1	1	11	0	0	0	1	1	1	1	1	11111	1	0	0	1	0	0	0	0	1	1	0	0	1	0	-0.48	1.09	0.07	1.80	2	5	3	5	2
68	4	2	2	3	5	1	1	1	0	24	1	0	0	1	1	1	1	1	11111	1	1	0	0	0	0	0	0	0	0	0	0	0	0	0.08	-0.64	0.08	-0.63	4	1	4	1	1
68	4	2	1	1	4	1	0	1	1	26	1	0	0	1	1	1	1	1	11111	1	1	0	0	0	0	0	0	0	0	0	0	0	0	0.08	-0.64	0.08	-0.63	4	1	4	1	1
74	5	1	1	2	5	1	1	1	0	18	0	1	1	1	1	1	1	1	11111	1	1	0	0	0	0	0	0	0	0	0	0	0	0	0.08	-0.64	0.08	-0.63	4	1	4	1	1
56	3	2	1	1	5	3	0	1	0	25	1	1	0	1	1	1	1	1	11111	1	0	1	0	0	0	0	0	0	0	0	0	0	0	-0.45	-0.51	0.81	-0.33	2	2	5	3	1
55	3	1	1	3	1	1	1	1	1	22	1	1	1	2	1	2	2	1	21221	0.831496435	0	0	0	0	0	0	1	1	0	0	1	0	0	-0.65	4.40	-0.42	-0.84	1	5	3	1	2
39	1	2	1	3	5	1	0	1	1	17	0	0	1	1	1	1	1	1	11111	1	1	0	0	0	0	0	0	0	0	0	0	0	0	0.08	-0.64	0.08	-0.63	4	1	4	1	1
48	2	1	1	3	1	1	1	1	0	15	0	1	1	1	1	1	1	1	11111	1	0	0	0	0	0	0	0	0	0	0	0	0	0	-0.33	-0.40	-0.81	-0.53	3	3	2	3	0
44	2	1	1	3	3	3	0	1	1	13	0	1	1	1	1	1	1	1	11111	1	0	0	1	0	0	0	0	0	0	0	0	0	0	-0.77	-0.10	0.36	-0.64	1	4	4	1	1
36	1	2	1	3	4	3	0	1	1	19	0	1	1	1	1	1	1	1	11111	1	0	0	0	0	0	0	0	0	0	0	0	0	0	-0.33	-0.40	-0.81	-0.53	3	3	2	3	0
30	1	2	1	3	2	3	1	1	1	24	1	1	1	1	1	1	1	1	11111	1	0	0	0	0	0	0	0	0	0	0	0	0	0	-0.33	-0.40	-0.81	-0.53	3	3	2	3	0
43	2	1	1	2	3	1	1	1	1	15	0	1	1	1	1	1	2	1	11121	0.942121466	1	0	1	0	0	0	0	1	1	0	0	1	0	-0.07	0.86	0.96	1.69	4	5	5	5	2
54	3	1	1	3	1	1	1	1	1	25	1	0	1	1	1	1	1	1	11111	1	0	0	0	0	0	0	0	0	0	0	0	0	0	-0.33	-0.40	-0.81	-0.53	3	3	2	3	0
31	1	2	1	1	4	4	0	1	1	27	1	1	1	1	1	1	1	1	11111	1	0	0	0	0	0	0	0	0	0	0	0	0	0	-0.33	-0.40	-0.81	-0.53	3	3	2	3	0
49	2	2	1	1	4	2	0	1	1	29	1	1	1	1	1	1	1	1	11111	1	0	0	0	0	0	0	0	0	0	0	0	0	0	-0.33	-0.40	-0.81	-0.53	3	3	2	3	0
47	2	2	2	3	2	1	0	1	1	15	0	1	0	1	1	1	2	2	11122	0.892783025	0	0	0	0	0	0	0	0	0	0	0	0	0	-0.33	-0.40	-0.81	-0.53	3	3	2	3	0
63	4	1	1	2	1	1	1	1	1	23	1	1	0	1	1	1	2	1	11121	0.942121466	1	0	0	0	0	0	0	0	0	0	0	0	0	0.08	-0.64	0.08	-0.63	4	1	4	1	1
50	3	1	1	2	1	2	0	1	0	25	1	1	0	1	1	1	4	1	11141	0.748284005	0	0	0	0	0	1	1	1	0	0	1	1	0	-1.31	4.93	-1.02	2.19	1	5	1	5	2
46	2	2	1	2	5	1	1	1	1	16	0	1	1	1	1	1	1	1	11111	1	1	0	0	0	0	0	0	0	0	0	0	0	0	0.08	-0.64	0.08	-0.63	4	1	4	1	1
70	5	2	1	1	1	1	0	1	1	22	1	1	1	1	1	1	1	1	11111	1	1	0	0	0	0	0	0	0	0	0	0	0	0	0.08	-0.64	0.08	-0.63	4	1	4	1	1
64	4	2	2	3	5	1	0	1	0	25	1	1	0	1	1	1	2	1	11121	0.942121466	1	0	1	1	0	0	1	1	0	0	0	0	0	0.87	3.11	1.25	-0.48	5	5	5	3	2
46	2	2	1	2	1	1	0	1	1	16	0	1	0	1	1	1	1	1	11111	1	0	0	0	0	0	0	0	0	0	0	0	0	0	-0.33	-0.40	-0.81	-0.53	3	3	2	3	0
43	2	2	1	3	5	2	0	1	0	25	1	1	1	1	1	1	1	1	11111	1	0	0	0	0	0	0	0	0	0	0	0	0	0	-0.33	-0.40	-0.81	-0.53	3	3	2	3	0
46	2	2	1	3	1	1	0	1	1	15	0	0	1	1	1	1	1	1	11111	1	0	0	1	0	0	0	0	0	0	0	0	0	0	-0.77	-0.10	0.36	-0.64	1	4	4	1	1
50	3	2	1	2	3	2	0	1	1	21	1	1	1	1	1	1	1	1	11111	1	0	0	0	0	0	0	0	0	0	0	0	0	0	-0.33	-0.40	-0.81	-0.53	3	3	2	3	0
44	2	2	2	3	5	1	1	1	1	21	1	1	0	1	1	1	1	1	11111	1	0	0	0	0	0	0	0	0	0	0	0	0	0	-0.33	-0.40	-0.81	-0.53	3	3	2	3	0
35	1	2	1	3	5	4	1	1	0	23	1	0	1	1	1	1	1	1	11111	1	0	0	0	0	0	0	0	0	0	0	0	0	0	-0.33	-0.40	-0.81	-0.53	3	3	2	3	0
69	4	1	2	2	1	1	0	1	0	11	0	0	0	2	1	1	1	1	21111	0.933958024	0	0	0	0	0	0	0	0	0	0	0	0	0	-0.33	-0.40	-0.81	-0.53	3	3	2	3	0
50	3	1	1	3	2	3	0	1	1	19	0	1	1	1	1	1	1	1	11111	1	0	0	0	0	0	0	0	0	0	0	0	0	0	-0.33	-0.40	-0.81	-0.53	3	3	2	3	0
47	2	1	1	3	1	1	0	1	1	10	0	1	0	3	1	1	3	1	31131	0.703682545	0	0	0	0	0	0	0	1	0	1	0	0	0	-0.77	0.91	-0.66	1.42	1	5	3	5	2
46	2	1	1	2	5	1	1	0	1	22	1	1	0	2	1	2	2	2	21222	0.782157995	1	0	1	0	1	1	1	1	0	0	1	1	0	0.66	4.75	0.79	1.78	5	5	4	5	2
67	4	1	1	2	2	3	1	1	0	17	0	1	0	1	1	1	1	1	11111	1	1	0	1	0	0	0	0	1	0	0	0	0	0	-0.61	1.01	1.06	-0.46	1	5	5	3	2
44	2	1	1	2	1	2	1	0	1	17	0	1	0	1	1	1	1	1	11111	1	0	0	0	0	0	0	0	0	0	0	0	0	0	-0.33	-0.40	-0.81	-0.53	3	3	2	3	0
62	4	1	1	3	5	2	0	1	0	22	1	1	1	1	1	1	1	1	11111	1	1	0	0	0	0	0	0	0	0	0	0	0	0	0.08	-0.64	0.08	-0.63	4	1	4	1	1
41	2	2	1	3	4	3	0	1	1	19	0	1	1	1	1	1	1	1	11111	1	0	0	0	0	0	0	0	0	0	0	0	0	0	-0.33	-0.40	-0.81	-0.53	3	3	2	3	0
52	3	2	1	2	5	1	0	1	1	31	1	1	0	1	1	1	1	1	11111	1	0	0	0	0	0	0	0	0	0	0	0	0	0	-0.33	-0.40	-0.81	-0.53	3	3	2	3	0
34	1	1	1	3	5	1	1	1	1	31	1	1	0	1	1	1	1	1	11111	1	1	0	0	0	0	0	0	0	0	0	0	0	0	0.08	-0.64	0.08	-0.63	4	1	4	1	1
43	2	2	1	2	4	2	0	1	1	9	0	1	1	1	1	1	2	1	11121	0.942121466	1	0	1	0	0	0	1	0	1	0	0	1	0	-0.69	2.08	1.48	1.13	1	5	5	5	2
43	2	2	1	3	5	3	1	1	0	31	1	1	1	1	1	1	1	1	11111	1	0	0	0	0	0	1	0	0	0	0	0	0	0	-1.09	-0.30	-1.30	1.83	1	3	1	5	1
41	2	1	1	3	4	1	1	1	1	27	1	1	1	1	1	1	1	1	11111	1	0	0	1	0	0	0	0	1	0	0	0	1	0	-0.92	1.67	0.07	0.32	1	5	3	4	2
45	2	2	1	3	5	2	0	1	0	15	0	1	1	1	1	1	1	1	11111	1	1	0	0	0	0	0	0	0	1	0	0	1	0	0.63	-0.78	-0.01	1.52	5	1	3	5	2
47	2	1	1	3	1	2	1	1	1	21	1	1	1	1	1	1	1	1	11111	1	1	0	1	0	0	0	0	1	0	0	0	0	0	-0.61	1.01	1.06	-0.46	1	5	5	3	2
61	4	2	1	2	5	1	1	1	1	17	0	0	1	1	1	1	1	1	11111	1	1	0	1	0	0	0	0	0	0	0	0	0	0	-0.36	-0.33	1.25	-0.74	2	3	5	1	2
46	2	2	1	2	5	1	0	1	0	9	0	0	1	1	1	1	1	1	11111	1	1	0	0	0	0	0	0	0	0	0	0	0	0	0.08	-0.64	0.08	-0.63	4	1	4	1	1
73	5	2	1	2	5	1	0	1	0	16	0	1	1	2	1	1	2	1	21121	0.87607949	0	0	0	1	0	0	0	0	0	0	0	0	0	2.03	-0.87	-0.94	-0.27	5	1	1	4	1
62	4	1	1	3	4	2	1	1	1	20	1	1	1	1	1	1	1	1	11111	1	0	0	0	0	0	0	0	0	0	0	0	0	0	-0.33	-0.40	-0.81	-0.53	3	3	2	3	0
60	4	1	1	2	1	1	1	1	0	16	0	1	0	1	1	1	1	1	11111	1	1	0	0	0	0	0	0	0	0	0	0	0	0	0.08	-0.64	0.08	-0.63	4	1	4	1	1
70	5	1	1	2	1	1	0	1	0	20	1	0	1	1	1	1	1	2	11112	0.95066156	1	1	1	0	1	0	0	0	0	0	0	0	1	2.65	1.11	2.34	-1.80	5	5	5	1	2
68	4	2	1	3	5	2	0	1	1	23	1	0	0	1	1	1	2	1	11121	0.942121466	0	0	0	0	0	0	0	1	1	1	0	1	0	-0.23	0.77	-0.76	3.57	3	5	3	5	2
51	3	2	1	3	5	1	0	1	1	31	1	0	1	1	1	1	1	1	11111	1	0	0	0	0	1	0	0	1	0	0	1	1	0	2.32	2.02	-1.09	-0.08	5	5	1	4	2
43	2	2	1	3	5	1	0	1	1	27	1	1	1	1	1	1	1	1	11111	1	0	0	0	0	0	0	0	0	0	0	0	0	0	-0.33	-0.40	-0.81	-0.53	3	3	2	3	0
46	2	2	2	3	4	1	0	1	1	24	1	0	0	1	1	1	1	1	11111	1	1	0	0	0	0	0	0	0	0	0	0	1	0	0.19	-0.21	-0.02	0.04	4	3	3	4	2
47	2	2	1	2	5	3	0	1	0	16	0	1	0	1	1	1	1	1	11111	1	0	0	0	0	0	0	0	0	0	0	0	0	0	-0.33	-0.40	-0.81	-0.53	3	3	2	3	0
36	1	1	1	1	4	2	1	1	1	17	0	1	1	1	1	1	1	1	11111	1	0	1	1	0	0	0	0	0	0	0	0	0	0	-0.89	-0.21	1.98	-0.44	1	3	5	3	2
30	1	1	1	3	5	2	1	1	0	23	1	0	1	1	1	1	1	1	11111	1	0	0	0	0	0	0	0	0	0	0	0	0	0	-0.33	-0.40	-0.81	-0.53	3	3	2	3	0
78	5	2	2	1	5	2	0	1	0	23	1	0	1	2	1	1	2	1	21121	0.87607949	1	0	0	0	0	0	0	0	0	0	1	0	0	0.88	0.27	0.33	-0.95	5	4	4	1	2
46	2	1	1	3	4	2	1	0	1	22	1	1	1	1	1	1	1	2	11112	0.95066156	0	0	1	0	0	0	0	0	0	0	0	0	0	-0.77	-0.10	0.36	-0.64	1	4	4	1	1
55	3	1	1	2	3	2	1	1	1	24	1	1	0	2	1	2	2	1	21221	0.831496435	1	0	0	0	0	0	0	1	0	0	1	1	0	0.73	2.04	0.04	0.01	5	5	3	4	2
41	2	1	1	3	1	1	1	1	1	12	0	0	0	1	1	1	1	1	11111	1	1	0	1	0	0	0	0	0	0	0	0	0	0	-0.36	-0.33	1.25	-0.74	2	3	5	1	2
72	5	2	1	1	5	1	0	1	0	14	0	1	1	2	1	3	2	1	21321	0.769472945	1	1	1	0	0	0	0	0	0	0	0	0	0	-0.48	-0.44	2.87	-0.55	2	2	5	2	2
48	2	1	1	3	4	3	0	1	1	28	1	1	0	1	1	1	1	1	11111	1	0	0	0	0	0	0	0	0	0	0	0	0	0	-0.33	-0.40	-0.81	-0.53	3	3	2	3	0
44	2	2	2	3	4	4	0	1	0	22	1	1	0	1	1	1	1	1	11111	1	0	0	0	0	0	0	0	0	0	0	0	0	0	-0.33	-0.40	-0.81	-0.53	3	3	2	3	0
71	5	1	1	2	5	1	1	1	0	24	1	1	1	1	1	1	1	1	11111	1	0	0	0	0	0	0	0	0	0	0	0	0	0	-0.33	-0.40	-0.81	-0.53	3	3	2	3	0
46	2	2	1	3	1	2	0	1	1	29	1	1	1	1	1	1	2	1	11121	0.942121466	0	0	0	0	0	0	1	1	0	0	0	0	0	-1.45	3.49	-0.68	-0.52	1	5	3	3	2
44	2	1	1	3	1	3	1	1	1	29	1	1	1	1	1	1	1	1	11111	1	0	0	0	0	0	0	0	0	0	0	0	0	0	-0.33	-0.40	-0.81	-0.53	3	3	2	3	0
64	4	2	2	1	5	1	0	1	0	24	1	1	0	1	1	1	2	1	11121	0.942121466	1	1	0	0	0	0	0	0	0	0	0	0	0	-0.04	-0.75	1.70	-0.44	4	1	5	3	2
41	2	2	2	3	5	4	0	1	0	26	1	1	1	1	2	1	2	1	12121	0.893770201	1	0	0	0	0	0	0	0	0	1	0	0	0	-0.11	-0.66	0.42	1.03	4	1	4	5	2
61	4	2	1	2	1	1	1	1	1	22	1	1	0	1	1	1	2	1	11121	0.942121466	1	0	0	0	0	0	0	0	1	0	0	0	0	0.52	-1.21	0.09	0.84	5	1	4	4	2
46	2	1	1	3	5	3	0	1	1	22	1	1	1	1	1	1	1	1	11111	1	0	0	1	0	0	0	0	0	1	0	0	0	0	-0.33	-0.67	0.37	0.84	2	1	4	4	2
45	2	1	1	3	1	1	0	1	1	20	1	0	1	1	1	1	1	1	11111	1	0	0	0	0	0	0	0	0	0	0	0	0	0	-0.33	-0.40	-0.81	-0.53	3	3	2	3	0
46	2	2	1	3	5	3	1	1	0	24	1	1	1	1	1	1	1	1	11111	1	0	0	0	0	0	0	0	0	0	0	0	0	0	-0.33	-0.40	-0.81	-0.53	3	3	2	3	0
47	2	2	1	2	4	4	1	1	1	28	1	1	0	1	1	1	3	2	11132	0.812263001	0	0	0	0	0	0	0	0	0	0	0	1	0	-0.22	0.03	-0.91	0.15	3	4	1	4	1
54	3	2	1	3	1	1	1	1	1	18	0	1	0	1	1	1	2	1	11121	0.942121466	1	0	0	0	0	0	0	0	0	0	0	0	0	0.08	-0.64	0.08	-0.63	4	1	4	1	1
49	2	1	1	3	3	3	1	1	1	29	1	1	1	1	1	1	2	1	11121	0.942121466	0	0	0	0	0	0	1	0	1	0	0	1	0	-0.65	2.01	-0.58	1.35	1	5	3	5	2
49	2	1	1	3	3	2	1	0	1	18	0	1	1	1	1	1	1	1	11111	1	1	0	0	0	0	0	0	0	0	0	0	0	0	0.08	-0.64	0.08	-0.63	4	1	4	1	1
34	1	1	1	1	4	3	1	1	1	28	1	1	1	1	1	1	1	1	11111	1	0	0	1	0	0	0	0	0	0	0	0	0	0	-0.77	-0.10	0.36	-0.64	1	4	4	1	1
32	1	2	1	3	5	2	0	1	1	29	1	1	1	1	1	1	1	1	11111	1	0	0	0	0	0	0	0	0	0	0	0	0	0	-0.33	-0.40	-0.81	-0.53	3	3	2	3	0
34	1	2	1	1	2	2	0	1	1	23	1	1	1	1	1	1	1	1	11111	1	0	0	0	0	0	0	0	0	0	0	0	0	0	-0.33	-0.40	-0.81	-0.53	3	3	2	3	0
45	2	1	1	2	4	2	1	1	1	23	1	1	0	1	1	1	1	1	11111	1	0	0	1	0	0	1	0	0	0	0	0	0	0	-1.53	0.00	-0.13	1.72	1	4	3	5	2
31	1	1	1	3	2	4	1	1	1	9	0	1	1	1	1	1	2	2	11122	0.892783025	0	0	1	0	0	0	0	1	0	0	0	0	0	-1.02	1.24	0.17	-0.36	1	5	4	3	2
65	4	2	2	3	1	2	0	1	1	19	0	0	0	2	1	1	1	1	21111	0.933958024	0	0	0	0	0	1	0	0	1	0	0	0	0	-0.65	-0.88	-1.29	3.30	1	1	1	5	2
30	1	2	1	3	2	4	1	1	1	26	1	1	1	1	1	1	1	1	11111	1	0	0	0	0	0	0	0	0	0	0	0	0	0	-0.33	-0.40	-0.81	-0.53	3	3	2	3	0
56	3	2	1	3	2	1	0	1	1	8	0	1	1	1	1	1	1	1	11111	1	0	0	1	0	0	0	0	1	0	1	0	0	0	-1.21	1.22	0.50	1.30	1	5	4	5	2
64	4	2	1	2	5	1	0	1	0	26	1	0	0	1	1	1	2	1	11121	0.942121466	1	0	1	0	0	0	0	0	0	0	0	0	0	-0.36	-0.33	1.25	-0.74	2	3	5	1	2
70	5	1	1	1	1	1	1	0	0	28	1	1	1	1	1	1	1	1	11111	1	1	0	0	0	0	0	1	0	0	0	0	0	0	-0.79	1.92	0.41	-0.91	1	5	4	1	2
47	2	2	1	3	4	2	0	1	1	24	1	0	1	1	1	1	2	1	11121	0.942121466	0	0	0	0	0	0	0	0	0	0	0	0	0	-0.33	-0.40	-0.81	-0.53	3	3	2	3	0
46	2	1	1	1	2	2	1	1	1	13	0	1	1	1	1	1	1	1	11111	1	0	0	0	0	0	0	0	0	0	0	0	0	0	-0.33	-0.40	-0.81	-0.53	3	3	2	3	0
34	1	2	1	3	1	3	0	1	1	24	1	1	1	1	1	1	1	1	11111	1	0	0	1	0	0	0	0	0	0	0	0	0	0	-0.77	-0.10	0.36	-0.64	1	4	4	1	1
47	2	1	1	2	3	3	0	1	1	32	1	0	1	1	1	1	1	1	11111	1	1	0	1	0	0	0	0	0	0	0	0	0	0	-0.36	-0.33	1.25	-0.74	2	3	5	1	2
48	2	2	1	3	5	2	0	1	0	27	1	1	1	1	1	1	1	1	11111	1	0	0	1	0	0	0	0	0	0	0	0	0	0	-0.77	-0.10	0.36	-0.64	1	4	4	1	1
45	2	2	1	2	1	1	1	1	1	14	0	1	0	1	1	1	1	1	11111	1	0	0	0	0	0	0	0	0	0	0	0	0	0	-0.33	-0.40	-0.81	-0.53	3	3	2	3	0
63	4	2	1	3	5	2	1	1	1	27	1	1	1	1	1	1	1	1	11111	1	0	0	0	0	0	1	0	0	1	0	0	1	0	-0.54	-0.45	-1.40	3.98	1	2	1	5	2
44	2	1	1	3	1	1	1	1	1	31	1	0	0	1	1	1	2	1	11121	0.942121466	0	0	0	0	0	0	0	1	0	0	0	0	0	-0.58	0.93	-1.00	-0.25	1	5	1	4	1
55	3	2	1	3	5	1	0	1	0	19	0	1	1	1	1	1	1	1	11111	1	0	0	1	0	0	0	0	0	0	0	0	0	0	-0.77	-0.10	0.36	-0.64	1	4	4	1	1
38	1	1	1	3	4	4	1	0	1	29	1	0	1	1	1	1	1	1	11111	1	0	0	0	0	0	0	0	1	0	0	0	0	0	-0.58	0.93	-1.00	-0.25	1	5	1	4	1
77	5	1	1	1	3	1	1	1	0	12	0	1	1	1	1	1	1	1	11111	1	1	0	0	1	1	0	0	0	0	0	0	0	1	5.57	0.45	-0.58	-1.63	5	5	3	1	2
63	4	1	1	3	5	4	1	1	1	19	0	1	0	2	1	2	3	3	21233	0.632998837	1	1	1	0	0	0	0	0	0	0	0	1	0	-0.38	-0.01	2.76	0.13	2	4	5	4	2
52	3	1	1	2	1	2	0	1	1	19	0	1	1	1	1	1	1	1	11111	1	0	1	0	0	0	0	0	0	0	0	0	0	0	-0.45	-0.51	0.81	-0.33	2	2	5	3	1
43	2	2	1	2	5	3	1	1	1	19	0	1	1	1	1	1	1	1	11111	1	0	0	0	0	0	0	0	0	0	0	0	0	0	-0.33	-0.40	-0.81	-0.53	3	3	2	3	0
55	3	2	1	2	1	1	1	1	1	24	1	1	1	2	1	1	3	2	21132	0.746221025	0	0	1	0	0	0	1	1	0	1	0	0	0	-2.09	3.78	0.83	1.03	1	5	5	5	2
47	2	1	1	2	3	2	1	1	1	19	0	1	1	1	1	1	1	1	11111	1	0	1	0	0	0	0	0	0	0	0	0	0	0	-0.45	-0.51	0.81	-0.33	2	2	5	3	1
47	2	2	1	3	4	3	0	1	1	27	1	1	1	1	1	1	1	1	11111	1	0	0	0	0	0	0	0	0	0	0	0	1	0	-0.22	0.03	-0.91	0.15	3	4	1	4	1
64	4	1	1	2	1	3	1	0	1	15	0	0	1	1	1	1	1	1	11111	1	0	0	0	0	0	0	0	0	0	0	0	0	0	-0.33	-0.40	-0.81	-0.53	3	3	2	3	0
52	3	1	1	3	5	2	1	1	0	25	1	1	0	1	1	1	1	1	11111	1	0	0	0	0	0	0	0	0	0	0	0	0	0	-0.33	-0.40	-0.81	-0.53	3	3	2	3	0
62	4	1	1	3	5	4	1	1	1	21	1	1	1	1	1	1	1	1	11111	1	1	0	0	0	0	0	0	0	0	0	0	0	0	0.08	-0.64	0.08	-0.63	4	1	4	1	1
73	5	1	1	3	5	1	0	1	1	21	1	1	1	2	1	1	3	1	21131	0.795559466	1	0	0	0	0	0	0	0	0	0	0	1	0	0.19	-0.21	-0.02	0.04	4	3	3	4	2
47	2	1	1	2	1	3	1	1	1	14	0	0	1	1	1	1	1	1	11111	1	0	0	0	0	1	0	0	0	1	0	0	0	0	2.11	-1.23	-1.04	0.76	5	1	1	4	2
43	2	2	1	3	4	3	0	1	0	7	0	1	1	1	1	1	1	1	11111	1	0	0	0	0	0	0	0	1	0	0	0	0	0	-0.58	0.93	-1.00	-0.25	1	5	1	4	1
41	2	2	1	1	4	2	0	1	1	25	1	1	1	1	1	1	1	1	11111	1	0	0	0	0	0	0	1	1	0	0	0	0	0	-1.45	3.49	-0.68	-0.52	1	5	3	3	2
53	3	2	1	1	4	3	0	1	1	23	1	1	1	1	1	1	1	1	11111	1	0	0	0	0	0	0	0	0	1	0	0	1	0	0.22	-0.55	-0.90	1.62	5	2	1	5	2
67	4	1	1	1	1	2	0	1	0	27	1	1	0	3	4	2	3	3	34233	0.330840387	0	0	0	1	1	0	0	1	0	0	0	1	0	3.88	0.65	-1.48	0.50	5	5	1	4	2
53	3	2	1	2	1	1	0	1	0	27	1	1	0	1	1	1	1	1	11111	1	1	0	1	0	1	0	0	1	0	0	0	0	0	1.39	0.76	0.81	-0.65	5	5	5	1	2
45	2	2	1	3	1	1	1	1	1	19	0	1	0	1	1	1	1	1	11111	1	1	0	0	0	0	0	1	1	1	0	0	0	0	-0.60	2.68	0.22	0.85	1	5	4	5	2
49	2	1	1	2	3	2	0	1	1	22	1	1	1	1	1	1	1	1	11111	1	0	0	0	0	0	0	0	1	1	0	0	0	0	-0.14	0.36	-0.99	1.23	4	5	1	5	2
58	3	1	1	3	5	1	1	1	0	27	1	1	1	1	1	1	2	2	11122	0.892783025	0	1	0	0	0	0	0	0	0	0	0	0	0	-0.45	-0.51	0.81	-0.33	2	2	5	3	1
46	2	2	1	3	4	2	0	1	1	25	1	1	0	1	1	1	1	1	11111	1	0	0	0	0	0	0	0	0	0	0	0	0	0	-0.33	-0.40	-0.81	-0.53	3	3	2	3	0
55	3	2	1	3	5	1	0	1	0	32	1	1	1	1	1	1	1	1	11111	1	0	0	0	0	0	0	0	0	1	0	0	1	0	0.22	-0.55	-0.90	1.62	5	2	1	5	2
63	4	1	1	2	5	4	1	1	0	13	0	1	0	1	1	1	1	1	11111	1	0	0	0	1	0	0	0	0	0	0	1	0	0	2.82	0.04	-0.69	-0.59	5	4	3	2	2
55	3	2	1	3	5	1	0	1	0	22	1	1	1	1	1	1	1	1	11111	1	0	0	0	0	0	0	0	0	0	0	0	0	0	-0.33	-0.40	-0.81	-0.53	3	3	2	3	0
54	3	1	1	1	1	1	1	1	0	28	1	1	1	1	1	1	2	1	11121	0.942121466	1	0	0	0	0	0	0	1	1	0	0	1	0	0.38	0.56	-0.21	1.80	5	5	3	5	2
59	3	1	1	3	3	2	1	1	1	17	0	1	1	1	1	1	1	1	11111	1	0	0	0	0	0	0	0	0	0	0	0	1	0	-0.22	0.03	-0.91	0.15	3	4	1	4	1
38	1	2	1	3	4	1	1	1	1	28	1	1	1	1	1	1	1	1	11111	1	0	0	0	0	0	0	0	0	0	0	0	0	0	-0.33	-0.40	-0.81	-0.53	3	3	2	3	0
51	3	2	2	3	1	1	1	1	1	30	1	1	1	1	1	1	1	1	11111	1	0	0	0	0	0	0	0	0	0	0	0	0	0	-0.33	-0.40	-0.81	-0.53	3	3	2	3	0
51	3	2	2	3	1	1	0	1	0	20	1	1	1	1	1	1	1	1	11111	1	0	1	1	0	0	0	0	0	0	0	0	0	0	-0.89	-0.21	1.98	-0.44	1	3	5	3	2
48	2	2	1	2	4	2	1	1	0	16	0	1	1	1	1	1	1	1	11111	1	0	0	0	0	0	0	0	0	0	0	0	0	0	-0.33	-0.40	-0.81	-0.53	3	3	2	3	0
48	2	1	1	2	3	2	0	1	1	27	1	1	1	1	1	1	2	1	11121	0.942121466	0	0	1	0	0	0	0	0	0	0	0	0	0	-0.77	-0.10	0.36	-0.64	1	4	4	1	1
31	1	2	1	2	5	2	0	1	1	19	0	1	0	1	1	1	1	1	11111	1	0	0	0	0	0	0	1	0	1	0	0	0	0	-0.76	1.58	-0.47	0.67	1	5	3	4	2
32	1	2	1	3	1	3	1	1	0	30	1	1	0	1	1	1	1	1	11111	1	0	0	0	0	0	0	0	0	0	0	0	0	0	-0.33	-0.40	-0.81	-0.53	3	3	2	3	0
59	3	1	1	3	5	3	1	1	0	21	1	1	1	1	1	1	1	1	11111	1	0	0	0	0	0	0	0	0	0	0	0	0	0	-0.33	-0.40	-0.81	-0.53	3	3	2	3	0
45	2	2	1	3	1	1	0	1	0	27	1	1	0	2	1	1	1	1	21111	0.933958024	0	0	0	0	0	0	0	0	0	0	0	0	0	-0.33	-0.40	-0.81	-0.53	3	3	2	3	0
70	5	2	2	3	5	2	0	1	0	23	1	1	0	1	1	2	1	1	11211	0.955416945	1	0	0	1	1	0	0	1	1	0	0	1	1	5.86	1.64	-0.87	0.81	5	5	1	4	2
61	4	2	1	2	5	3	0	1	0	16	0	1	1	1	1	1	1	1	11111	1	0	0	0	0	0	0	0	0	0	0	0	0	0	-0.33	-0.40	-0.81	-0.53	3	3	2	3	0
32	1	2	1	1	1	4	0	1	1	24	1	0	1	1	1	1	1	1	11111	1	0	0	0	0	0	0	0	0	0	0	0	0	0	-0.33	-0.40	-0.81	-0.53	3	3	2	3	0
48	2	2	1	2	5	1	0	1	1	27	1	0	1	1	1	1	1	1	11111	1	0	0	0	0	0	0	0	0	0	0	0	0	0	-0.33	-0.40	-0.81	-0.53	3	3	2	3	0
40	2	1	1	1	5	2	1	0	0	14	0	1	1	1	1	1	1	1	11111	1	0	0	0	0	0	0	0	1	0	0	0	0	0	-0.58	0.93	-1.00	-0.25	1	5	1	4	1
62	4	1	1	2	1	1	1	1	1	16	0	1	0	1	1	1	1	1	11111	1	1	0	0	0	0	0	0	0	1	0	0	0	0	0.52	-1.21	0.09	0.84	5	1	4	4	2
57	3	1	1	3	5	1	1	0	1	20	1	1	1	1	1	1	1	1	11111	1	0	0	0	0	0	0	0	0	1	0	0	0	0	0.11	-0.98	-0.80	0.95	4	1	2	5	1
71	5	1	1	3	5	2	1	1	1	20	1	1	0	1	1	1	1	1	11111	1	1	0	0	0	1	0	0	0	0	0	0	0	0	2.08	-0.88	-0.16	-0.82	5	1	3	1	2
41	2	1	1	3	1	2	0	1	1	20	1	1	1	1	1	1	1	1	11111	1	0	0	0	0	0	0	0	0	1	0	0	0	0	0.11	-0.98	-0.80	0.95	4	1	2	5	1
61	4	1	1	2	1	2	1	0	1	16	0	1	0	1	1	1	1	1	11111	1	1	0	0	0	0	0	0	0	0	1	0	1	0	0.00	-0.23	0.31	1.70	4	3	4	5	2
37	1	1	1	1	5	2	1	1	1	16	0	1	0	1	1	1	1	1	11111	1	0	0	0	0	0	0	0	0	0	0	0	0	0	-0.33	-0.40	-0.81	-0.53	3	3	2	3	0
58	3	2	1	3	1	1	0	1	1	21	1	1	1	1	1	1	1	1	11111	1	0	0	0	0	0	0	0	0	0	0	0	1	0	-0.22	0.03	-0.91	0.15	3	4	1	4	1
49	2	1	1	2	2	2	1	0	0	19	0	1	0	1	1	1	1	1	11111	1	0	0	0	0	0	0	0	0	0	0	0	0	0	-0.33	-0.40	-0.81	-0.53	3	3	2	3	0
66	4	1	1	2	1	1	0	1	1	16	0	0	0	2	1	4	4	2	21442	0.439010151	1	0	1	0	0	0	0	0	0	0	0	1	0	-0.26	0.10	1.15	-0.07	3	4	5	4	2
45	2	2	1	3	1	2	0	1	1	25	1	1	1	1	1	1	1	1	11111	1	0	0	0	0	0	0	0	0	0	0	0	0	0	-0.33	-0.40	-0.81	-0.53	3	3	2	3	0
53	3	1	1	1	4	3	1	1	1	17	0	1	1	1	1	1	1	1	11111	1	1	0	1	0	0	0	0	0	0	0	0	0	0	-0.36	-0.33	1.25	-0.74	2	3	5	1	2
75	5	2	1	2	1	4	0	1	0	17	0	1	0	1	1	1	1	1	11111	1	1	0	0	0	0	0	0	0	0	1	0	1	0	0.00	-0.23	0.31	1.70	4	3	4	5	2
64	4	2	1	1	1	1	0	1	1	23	1	1	1	1	1	1	2	3	11123	0.824143892	1	0	1	0	0	0	0	0	0	0	0	0	0	-0.36	-0.33	1.25	-0.74	2	3	5	1	2
49	2	2	1	2	1	2	1	1	1	22	1	1	1	1	1	1	1	2	11112	0.95066156	1	0	0	0	0	0	0	0	0	0	0	0	0	0.08	-0.64	0.08	-0.63	4	1	4	1	1
37	1	1	1	1	3	2	0	1	1	27	1	1	1	1	1	1	1	1	11111	1	0	0	0	0	0	0	0	0	0	0	0	0	0	-0.33	-0.40	-0.81	-0.53	3	3	2	3	0
43	2	1	1	3	2	4	1	1	1	24	1	1	1	1	1	1	1	1	11111	1	0	0	1	0	0	0	0	0	0	0	0	0	0	-0.77	-0.10	0.36	-0.64	1	4	4	1	1
58	3	2	2	3	5	3	0	1	0	23	1	1	1	1	1	1	1	1	11111	1	1	0	0	0	0	0	0	0	0	0	0	1	0	0.19	-0.21	-0.02	0.04	4	3	3	4	2
42	2	1	1	1	3	4	1	1	1	25	1	1	1	1	1	1	1	1	11111	1	0	0	0	0	0	0	0	0	0	0	0	0	0	-0.33	-0.40	-0.81	-0.53	3	3	2	3	0
61	4	2	1	1	5	1	0	1	0	22	1	1	0	1	1	1	1	1	11111	1	1	0	0	0	0	0	0	0	0	0	0	0	0	0.08	-0.64	0.08	-0.63	4	1	4	1	1
54	3	1	1	2	1	2	1	1	0	14	0	1	1	1	1	1	1	1	11111	1	1	0	0	0	0	0	0	0	0	0	0	1	0	0.19	-0.21	-0.02	0.04	4	3	3	4	2
49	2	2	2	3	5	2	0	1	1	13	0	1	0	1	1	1	1	1	11111	1	0	0	0	0	0	0	0	0	0	0	0	0	0	-0.33	-0.40	-0.81	-0.53	3	3	2	3	0
36	1	2	1	3	4	4	0	1	1	29	1	1	0	1	1	1	1	1	11111	1	0	0	0	0	0	0	0	0	0	0	0	0	0	-0.33	-0.40	-0.81	-0.53	3	3	2	3	0
30	1	2	1	3	3	1	0	1	0	21	1	1	1	1	1	1	1	1	11111	1	0	0	0	0	0	0	0	0	0	0	0	0	0	-0.33	-0.40	-0.81	-0.53	3	3	2	3	0
69	4	1	1	2	1	1	0	0	0	18	0	1	0	1	1	2	1	1	11211	0.955416945	1	0	0	0	0	0	1	1	0	0	0	0	0	-1.04	3.26	0.21	-0.63	1	5	4	2	2
34	1	1	1	3	1	1	0	1	1	29	1	0	1	1	1	1	1	1	11111	1	0	0	1	0	0	0	0	0	0	0	0	0	0	-0.77	-0.10	0.36	-0.64	1	4	4	1	1
50	3	2	1	3	1	1	0	1	1	18	0	0	1	2	1	1	1	1	21111	0.933958024	1	0	1	0	0	0	0	0	1	0	0	0	0	0.08	-0.91	1.26	0.73	4	1	5	4	2
50	3	2	1	2	1	1	0	1	1	22	1	1	1	1	1	1	2	2	11122	0.892783025	1	0	0	0	0	0	0	1	1	0	1	1	0	1.17	1.46	0.05	1.48	5	5	3	5	2
67	4	2	1	2	1	1	0	1	0	23	1	0	0	2	1	1	1	1	21111	0.933958024	1	0	1	1	0	0	0	0	1	0	0	1	0	2.54	-0.94	1.02	1.67	5	1	5	5	2
53	3	1	1	3	1	1	1	1	1	29	1	1	1	1	1	1	1	1	11111	1	1	0	0	0	0	0	0	0	0	0	0	0	0	0.08	-0.64	0.08	-0.63	4	1	4	1	1
47	2	1	1	2	1	3	1	1	1	22	1	0	0	1	1	1	1	1	11111	1	0	0	0	0	0	0	0	0	0	1	0	0	0	-0.52	-0.42	-0.47	1.13	2	2	3	5	1
62	4	1	1	1	5	2	0	1	0	25	1	0	1	1	1	1	2	1	11121	0.942121466	0	0	0	0	0	0	0	0	0	0	0	0	0	-0.33	-0.40	-0.81	-0.53	3	3	2	3	0
68	4	2	1	1	5	1	1	1	0	28	1	1	1	1	1	1	2	1	11121	0.942121466	1	1	0	0	0	0	0	0	0	0	0	0	0	-0.04	-0.75	1.70	-0.44	4	1	5	3	2
63	4	1	1	2	1	1	0	1	1	24	1	0	0	1	1	1	1	2	11112	0.95066156	0	0	1	0	0	1	0	0	0	0	0	0	0	-1.53	0.00	-0.13	1.72	1	4	3	5	2
73	5	1	1	2	1	2	1	1	1	28	1	1	1	2	1	2	2	2	21222	0.782157995	1	0	0	0	0	0	0	0	0	0	0	1	0	0.19	-0.21	-0.02	0.04	4	3	3	4	2
62	4	2	1	1	5	1	0	1	1	29	1	0	0	1	1	1	2	2	11122	0.892783025	1	1	0	0	0	0	0	1	0	0	0	1	0	-0.18	1.02	1.40	0.52	4	5	5	4	2
30	1	1	1	1	3	2	1	1	1	22	1	1	1	1	1	1	1	1	11111	1	1	0	1	0	0	0	0	0	0	0	0	0	0	-0.36	-0.33	1.25	-0.74	2	3	5	1	2
62	4	2	1	1	1	1	0	1	1	23	1	0	1	1	1	1	2	1	11121	0.942121466	0	1	1	0	0	0	0	0	1	0	0	0	0	-0.45	-0.78	1.99	1.04	2	1	5	5	2
46	2	1	1	1	4	1	1	1	1	24	1	1	1	1	1	1	1	1	11111	1	0	1	1	0	0	0	0	0	1	0	0	0	0	-0.45	-0.78	1.99	1.04	2	1	5	5	2
45	2	1	1	1	4	2	0	1	1	22	1	1	1	1	1	1	1	1	11111	1	0	0	0	0	0	0	0	1	0	0	0	0	0	-0.58	0.93	-1.00	-0.25	1	5	1	4	1
40	2	1	1	2	4	4	1	1	1	31	1	1	0	1	1	1	2	1	11121	0.942121466	0	0	0	0	0	1	0	1	0	0	0	0	0	-1.34	1.03	-1.49	2.11	1	5	1	5	2
49	2	2	2	2	5	1	0	1	1	27	1	1	1	1	1	1	2	1	11121	0.942121466	0	0	0	0	1	0	0	0	1	0	0	1	0	2.22	-0.80	-1.14	1.44	5	1	1	5	2
49	2	2	1	3	5	2	0	1	1	19	0	1	1	1	1	1	3	1	11131	0.861601441	1	0	1	0	0	0	0	0	0	0	0	0	0	-0.36	-0.33	1.25	-0.74	2	3	5	1	2
48	2	2	1	2	3	1	0	1	1	20	1	1	1	1	1	1	1	1	11111	1	0	0	0	0	0	0	0	0	0	0	0	0	0	-0.33	-0.40	-0.81	-0.53	3	3	2	3	0
42	2	2	1	1	5	3	0	1	1	22	1	1	1	1	1	1	1	1	11111	1	1	0	1	0	0	0	0	0	0	0	0	0	0	-0.36	-0.33	1.25	-0.74	2	3	5	1	2
73	5	2	1	2	5	4	0	1	1	18	0	1	0	2	2	2	4	2	22242	0.539969269	1	0	0	0	0	0	0	0	0	0	0	1	0	0.19	-0.21	-0.02	0.04	4	3	3	4	2
54	3	1	1	3	1	1	0	1	1	24	1	1	0	1	1	1	2	1	11121	0.942121466	1	0	0	0	0	0	0	0	0	1	1	0	0	0.68	0.25	0.67	0.71	5	4	4	4	2
53	3	1	1	1	5	2	1	1	0	17	0	0	1	1	1	1	1	1	11111	1	0	0	1	0	0	0	0	0	0	0	0	0	0	-0.77	-0.10	0.36	-0.64	1	4	4	1	1
47	2	1	1	3	2	4	1	0	1	22	1	1	0	1	1	1	1	1	11111	1	1	0	0	0	0	1	0	0	1	0	0	1	0	-0.13	-0.68	-0.51	3.87	4	1	3	5	2
53	3	1	1	1	4	2	0	1	1	29	1	1	0	1	1	1	1	1	11111	1	1	0	1	0	0	0	0	0	0	0	0	0	0	-0.36	-0.33	1.25	-0.74	2	3	5	1	2
60	4	2	1	1	5	1	0	1	0	20	1	0	1	1	1	1	1	1	11111	1	1	0	0	0	0	0	1	0	1	0	0	0	0	-0.35	1.35	0.41	0.56	2	5	4	4	2
75	5	2	1	2	5	3	0	1	0	27	1	1	1	2	1	2	2	1	21221	0.831496435	1	1	0	0	0	0	0	0	1	1	0	1	0	0.31	-0.92	1.94	3.38	5	1	5	5	2
44	2	1	1	3	2	4	1	1	1	7	0	0	1	1	1	1	1	1	11111	1	1	0	1	0	0	0	0	0	0	0	0	0	0	-0.36	-0.33	1.25	-0.74	2	3	5	1	2
37	1	2	1	1	4	2	0	1	1	18	0	0	0	1	1	1	1	1	11111	1	0	0	0	0	0	0	0	0	0	0	0	0	0	-0.33	-0.40	-0.81	-0.53	3	3	2	3	0
47	2	2	1	3	1	2	1	1	1	24	1	1	0	1	1	1	1	1	11111	1	0	0	0	0	0	0	0	1	0	0	0	1	0	-0.47	1.36	-1.10	0.43	2	5	1	4	2
56	3	1	1	1	2	2	1	0	1	24	1	0	0	1	1	1	2	1	11121	0.942121466	1	1	1	0	0	0	0	0	0	1	0	1	0	-0.57	-0.03	3.10	1.79	1	4	5	5	2
45	2	1	1	2	3	2	0	1	1	26	1	1	0	1	1	1	2	1	11121	0.942121466	0	0	1	0	0	0	0	1	0	0	0	0	0	-1.02	1.24	0.17	-0.36	1	5	4	3	2
43	2	2	1	3	3	1	0	1	1	22	1	1	1	1	1	1	1	1	11111	1	0	0	0	0	0	0	0	0	0	0	0	0	0	-0.33	-0.40	-0.81	-0.53	3	3	2	3	0
52	3	2	1	2	5	2	1	1	0	27	1	1	0	1	1	2	1	2	11212	0.906078505	1	0	0	0	0	0	0	0	0	0	1	1	0	0.98	0.70	0.23	-0.28	5	5	4	3	2
44	2	2	1	2	1	1	1	1	1	17	0	1	0	4	1	4	4	3	41443	0.149193876	0	0	0	0	0	0	0	1	1	0	1	1	0	0.76	1.69	-0.84	1.59	5	5	1	5	2
51	3	2	1	2	1	1	0	1	1	20	1	1	1	1	1	1	1	1	11111	1	0	1	0	0	0	0	1	0	0	0	0	0	0	-1.32	2.04	1.14	-0.61	1	5	5	2	2
63	4	1	1	3	5	3	1	1	1	29	1	1	1	1	1	1	1	1	11111	1	0	0	0	0	0	0	0	0	0	0	0	0	0	-0.33	-0.40	-0.81	-0.53	3	3	2	3	0
37	1	2	1	3	4	4	0	1	1	27	1	1	1	1	1	1	1	1	11111	1	0	0	0	0	0	0	0	0	0	0	0	0	0	-0.33	-0.40	-0.81	-0.53	3	3	2	3	0
64	4	1	1	2	5	2	0	0	0	17	0	0	1	1	1	1	1	1	11111	1	1	0	0	0	1	0	0	0	0	0	0	0	0	2.08	-0.88	-0.16	-0.82	5	1	3	1	2
59	3	1	1	3	1	1	1	1	0	26	1	1	0	2	2	1	2	1	22121	0.827728225	1	1	0	0	0	0	0	0	1	0	0	1	0	0.51	-0.89	1.60	1.72	5	1	5	5	2
47	2	1	1	3	1	2	0	1	1	31	1	0	0	1	1	1	1	1	11111	1	1	0	1	0	0	1	0	0	0	0	0	0	0	-1.12	-0.23	0.75	1.61	1	3	4	5	2
75	5	2	1	3	1	3	1	1	1	31	1	1	0	1	1	2	2	1	11221	0.897538411	0	0	0	0	1	0	0	0	0	0	0	1	0	1.78	-0.22	-1.15	-0.04	5	3	1	4	2
32	1	1	1	3	3	4	0	1	1	19	0	1	1	1	1	1	1	1	11111	1	1	0	0	0	0	0	0	1	1	0	0	0	0	0.27	0.13	-0.10	1.13	5	4	3	5	2
44	2	1	1	1	2	3	0	1	1	21	1	0	1	1	1	1	1	1	11111	1	0	0	1	0	0	0	0	0	0	0	0	0	0	-0.77	-0.10	0.36	-0.64	1	4	4	1	1
51	3	2	1	3	1	1	0	1	0	25	1	1	0	1	1	1	1	1	11111	1	1	0	0	0	0	0	0	0	0	0	0	1	0	0.19	-0.21	-0.02	0.04	4	3	3	4	2
54	3	2	1	3	5	1	0	1	0	24	1	1	1	1	1	1	1	1	11111	1	1	0	1	0	0	0	0	0	0	0	0	0	0	-0.36	-0.33	1.25	-0.74	2	3	5	1	2
51	3	2	1	1	1	3	0	1	0	31	1	1	0	1	1	1	1	1	11111	1	0	0	0	0	0	0	0	0	0	0	0	1	0	-0.22	0.03	-0.91	0.15	3	4	1	4	1
50	3	2	1	3	4	2	0	1	1	24	1	1	1	1	1	1	1	1	11111	1	1	0	0	0	0	0	0	0	0	0	0	1	0	0.19	-0.21	-0.02	0.04	4	3	3	4	2
57	3	1	1	1	5	2	0	0	0	19	0	1	0	2	1	1	1	2	21112	0.884619584	0	0	0	1	0	1	0	0	0	0	1	0	0	2.06	0.14	-1.18	1.77	5	4	1	5	2
52	3	2	1	3	5	1	0	1	0	22	1	1	0	1	1	1	1	1	11111	1	1	0	0	0	0	0	0	0	0	1	0	0	0	-0.11	-0.66	0.42	1.03	4	1	4	5	2
48	2	1	1	2	1	2	0	1	1	20	1	1	0	3	1	3	4	2	31342	0.434420124	0	0	0	0	0	0	0	0	1	1	0	0	0	-0.08	-1.00	-0.46	2.61	4	1	3	5	2
67	4	2	1	2	1	1	0	1	1	24	1	1	0	1	1	1	1	1	11111	1	1	0	0	0	0	0	0	0	0	0	0	0	0	0.08	-0.64	0.08	-0.63	4	1	4	1	1
41	2	2	1	3	4	1	1	1	1	26	1	1	1	1	1	1	1	1	11111	1	0	0	0	0	0	0	0	0	0	0	0	0	0	-0.33	-0.40	-0.81	-0.53	3	3	2	3	0
45	2	1	1	2	3	2	1	1	1	7	0	1	0	1	1	1	1	1	11111	1	1	0	0	0	0	0	0	0	0	0	0	0	0	0.08	-0.64	0.08	-0.63	4	1	4	1	1
50	3	2	1	1	5	3	1	1	1	29	1	1	1	1	1	1	1	1	11111	1	0	0	1	0	0	0	0	0	0	0	0	0	0	-0.77	-0.10	0.36	-0.64	1	4	4	1	1
43	2	2	1	3	2	3	0	1	1	24	1	1	0	1	1	1	2	2	11122	0.892783025	0	0	0	0	0	0	0	0	0	0	0	0	0	-0.33	-0.40	-0.81	-0.53	3	3	2	3	0
49	2	1	1	2	1	1	0	1	1	21	1	1	1	1	1	1	1	1	11111	1	1	0	1	0	0	0	0	0	0	0	0	0	0	-0.36	-0.33	1.25	-0.74	2	3	5	1	2
42	2	1	1	3	2	3	1	1	1	20	1	1	1	1	1	1	1	1	11111	1	0	0	0	0	0	0	0	0	0	0	0	0	0	-0.33	-0.40	-0.81	-0.53	3	3	2	3	0
57	3	2	1	2	1	1	1	1	1	18	0	0	0	1	1	2	2	2	11222	0.84819997	0	0	0	0	0	0	0	0	0	0	0	0	0	-0.33	-0.40	-0.81	-0.53	3	3	2	3	0
48	2	2	1	2	1	3	0	1	1	29	1	1	1	1	1	1	1	1	11111	1	1	0	0	0	0	0	0	0	0	0	0	0	0	0.08	-0.64	0.08	-0.63	4	1	4	1	1
47	2	1	1	2	1	2	1	1	1	24	1	1	1	1	1	1	1	1	11111	1	0	0	0	0	0	0	0	0	0	0	0	0	0	-0.33	-0.40	-0.81	-0.53	3	3	2	3	0
58	3	1	1	1	1	1	1	0	1	21	1	1	0	1	1	4	1	2	11412	0.756768121	1	0	0	0	0	0	0	0	0	0	1	0	0	0.88	0.27	0.33	-0.95	5	4	4	1	2
53	3	1	1	3	1	3	0	0	0	9	0	0	1	1	1	1	2	1	11121	0.942121466	1	0	0	0	0	0	0	0	0	0	0	0	0	0.08	-0.64	0.08	-0.63	4	1	4	1	1
33	1	2	1	1	3	3	0	1	1	25	1	1	1	1	1	1	1	1	11111	1	0	0	0	0	0	1	0	0	0	1	0	0	0	-1.28	-0.33	-0.96	3.49	1	3	1	5	2
66	4	1	1	1	5	3	0	0	0	22	1	0	1	2	1	1	1	1	21111	0.933958024	1	1	0	1	1	0	0	0	0	0	1	0	0	5.11	-0.56	1.58	-0.68	5	2	5	1	2
32	1	2	1	3	4	2	1	1	1	23	1	0	1	1	1	1	1	1	11111	1	0	0	0	0	0	0	0	0	0	0	0	0	0	-0.33	-0.40	-0.81	-0.53	3	3	2	3	0
62	4	1	1	3	5	2	1	0	0	22	1	1	1	1	1	1	1	1	11111	1	1	0	0	0	0	0	0	0	0	0	0	0	0	0.08	-0.64	0.08	-0.63	4	1	4	1	1
39	1	2	1	3	1	3	1	1	0	26	1	1	1	1	1	1	1	1	11111	1	0	0	0	0	0	1	0	0	1	0	1	1	0	0.25	0.45	-1.14	3.66	5	5	1	5	2
46	2	2	1	2	4	1	0	1	1	18	0	0	1	1	1	1	1	1	11111	1	0	0	0	0	0	0	0	0	1	0	0	0	0	0.11	-0.98	-0.80	0.95	4	1	2	5	1
61	4	2	1	1	1	2	0	1	0	21	1	0	0	1	1	1	1	1	11111	1	1	1	0	0	1	0	0	0	1	0	0	0	0	2.40	-1.57	1.47	0.85	5	1	5	5	2
61	4	2	1	2	1	1	0	1	1	25	1	0	0	1	1	1	2	1	11121	0.942121466	1	0	1	1	0	0	1	0	0	0	1	0	0	1.92	2.67	1.69	-1.08	5	5	5	1	2
49	2	2	1	3	5	4	1	1	1	11	0	0	1	1	1	1	1	1	11111	1	0	0	0	0	0	0	0	0	0	0	0	0	0	-0.33	-0.40	-0.81	-0.53	3	3	2	3	0
73	5	2	2	3	1	1	0	1	0	29	1	1	1	1	1	1	2	1	11121	0.942121466	1	0	0	0	1	0	0	0	1	0	0	1	0	2.63	-1.03	-0.25	1.33	5	1	3	5	2
45	2	2	1	1	2	2	0	1	1	27	1	1	1	1	1	1	1	1	11111	1	0	0	1	0	0	0	0	0	0	0	0	0	0	-0.77	-0.10	0.36	-0.64	1	4	4	1	1
37	1	1	1	3	4	3	0	1	1	31	1	1	1	1	1	1	1	1	11111	1	0	0	1	0	0	1	0	0	0	0	0	0	0	-1.53	0.00	-0.13	1.72	1	4	3	5	2
46	2	1	1	1	1	1	0	1	1	19	0	0	0	2	1	1	1	2	21112	0.884619584	1	0	1	0	0	0	0	0	0	0	0	0	0	-0.36	-0.33	1.25	-0.74	2	3	5	1	2
32	1	1	1	3	3	1	1	0	1	19	0	1	1	1	1	1	1	1	11111	1	0	0	0	0	0	0	0	0	0	0	0	0	0	-0.33	-0.40	-0.81	-0.53	3	3	2	3	0
45	2	1	1	3	5	2	1	0	1	25	1	1	1	1	1	1	1	1	11111	1	0	0	1	0	0	1	0	1	0	0	0	1	0	-1.67	1.77	-0.43	2.67	1	5	3	5	2
36	1	2	1	1	4	2	1	1	1	29	1	1	1	1	1	1	1	1	11111	1	0	0	0	0	0	0	0	1	0	0	0	0	0	-0.58	0.93	-1.00	-0.25	1	5	1	4	1
35	1	2	1	1	4	2	1	1	1	26	1	1	1	1	1	1	2	1	11121	0.942121466	0	0	0	0	0	0	0	0	0	0	0	0	0	-0.33	-0.40	-0.81	-0.53	3	3	2	3	0
47	2	1	1	3	3	2	0	0	1	11	0	1	1	1	1	1	1	1	11111	1	1	0	1	0	0	0	0	0	0	0	0	0	0	-0.36	-0.33	1.25	-0.74	2	3	5	1	2
47	2	2	1	3	5	1	0	1	0	19	0	1	1	3	1	1	3	1	31131	0.703682545	0	0	0	0	0	0	0	0	0	0	0	1	0	-0.22	0.03	-0.91	0.15	3	4	1	4	1
62	4	2	1	1	1	1	0	1	1	22	1	0	0	1	1	1	1	1	11111	1	1	1	1	0	0	0	0	0	0	0	0	1	0	-0.38	-0.01	2.76	0.13	2	4	5	4	2
43	2	1	1	2	5	1	0	1	1	28	1	1	1	1	1	1	1	1	11111	1	0	0	0	0	0	0	0	0	0	1	0	0	0	-0.52	-0.42	-0.47	1.13	2	2	3	5	1
37	1	1	1	3	2	2	1	1	1	26	1	1	1	1	1	1	1	1	11111	1	0	0	0	0	0	0	0	0	1	0	0	0	0	0.11	-0.98	-0.80	0.95	4	1	2	5	1
70	5	1	1	3	3	2	0	1	1	28	1	1	0	1	1	1	1	1	11111	1	1	0	0	1	0	0	0	0	0	0	0	1	0	2.54	-0.67	-0.15	0.30	5	1	3	4	2
61	4	1	1	2	1	1	0	1	1	20	1	1	0	1	1	1	3	1	11131	0.861601441	0	0	0	0	0	0	0	1	1	0	1	0	0	0.66	1.26	-0.74	0.91	5	5	3	5	2
38	1	1	1	1	3	3	1	1	1	18	0	1	1	1	1	1	1	1	11111	1	0	0	1	0	0	0	0	0	0	0	0	0	0	-0.77	-0.10	0.36	-0.64	1	4	4	1	1
48	2	2	1	1	5	2	0	1	0	19	0	0	1	1	1	1	1	1	11111	1	1	1	0	0	0	0	0	1	0	1	0	0	0	-0.48	0.57	1.84	1.51	2	5	5	5	2
49	2	1	1	1	2	3	0	1	1	19	0	1	1	1	1	1	1	1	11111	1	0	0	1	0	0	0	0	0	0	0	0	0	0	-0.77	-0.10	0.36	-0.64	1	4	4	1	1
32	1	1	1	3	3	3	1	1	1	21	1	1	1	1	1	1	1	1	11111	1	0	0	1	0	0	1	0	0	0	0	0	0	0	-1.53	0.00	-0.13	1.72	1	4	3	5	2
54	3	2	1	3	1	3	0	1	1	24	1	1	1	1	1	1	2	2	11122	0.892783025	0	0	0	0	1	0	1	1	0	0	0	1	0	0.65	3.67	-1.02	-0.04	5	5	1	4	2
55	3	2	1	3	5	3	1	1	1	12	0	1	1	1	1	1	1	1	11111	1	0	0	0	0	0	0	0	0	0	0	0	0	0	-0.33	-0.40	-0.81	-0.53	3	3	2	3	0
46	2	1	1	3	1	1	1	1	1	22	1	1	1	1	1	1	1	1	11111	1	1	0	0	0	0	0	0	0	0	0	0	0	0	0.08	-0.64	0.08	-0.63	4	1	4	1	1
48	2	1	1	1	4	4	0	0	1	18	0	0	1	1	1	1	1	1	11111	1	1	0	0	1	0	0	0	0	0	0	1	1	0	3.34	0.23	0.10	-0.02	5	4	4	4	2
60	4	1	1	1	5	3	1	0	0	24	1	1	1	1	1	1	1	1	11111	1	1	1	0	0	0	0	1	0	0	0	0	1	0	-0.80	2.24	1.92	-0.04	1	5	5	4	2
45	2	1	1	1	3	3	1	1	1	24	1	1	1	1	1	1	1	1	11111	1	1	0	1	0	0	0	0	0	0	0	0	0	0	-0.36	-0.33	1.25	-0.74	2	3	5	1	2
42	2	2	1	3	4	3	1	1	1	30	1	1	1	1	1	1	1	1	11111	1	0	0	1	0	0	0	0	0	0	0	0	0	0	-0.77	-0.10	0.36	-0.64	1	4	4	1	1
37	1	1	1	3	2	2	1	1	1	28	1	1	1	1	1	1	1	1	11111	1	0	0	1	0	0	0	0	0	0	0	0	0	0	-0.77	-0.10	0.36	-0.64	1	4	4	1	1
70	5	1	1	1	5	2	1	1	0	29	1	1	1	2	1	1	2	1	21121	0.87607949	1	0	1	1	0	0	0	0	0	0	0	0	0	1.99	-0.79	1.12	-0.49	5	1	5	3	2
49	2	2	1	2	1	2	0	1	1	14	0	1	1	1	1	1	1	1	11111	1	1	0	0	0	0	0	0	0	0	0	0	0	0	0.08	-0.64	0.08	-0.63	4	1	4	1	1
39	1	2	1	3	5	3	0	1	0	25	1	1	1	1	1	1	1	1	11111	1	0	1	1	0	0	0	0	0	1	0	0	0	0	-0.45	-0.78	1.99	1.04	2	1	5	5	2
41	2	1	1	1	2	2	0	1	1	27	1	1	1	1	1	1	1	1	11111	1	0	0	0	0	0	0	0	0	1	0	0	0	0	0.11	-0.98	-0.80	0.95	4	1	2	5	1
45	2	2	1	3	3	2	0	1	1	19	0	1	0	1	1	1	1	1	11111	1	1	0	1	0	0	0	0	1	0	0	0	0	0	-0.61	1.01	1.06	-0.46	1	5	5	3	2
48	2	1	2	3	3	1	1	1	1	17	0	1	1	1	1	1	1	1	11111	1	1	0	0	0	0	0	0	0	1	0	0	0	0	0.52	-1.21	0.09	0.84	5	1	4	4	2
64	4	2	1	2	1	1	0	1	0	23	1	1	0	1	1	1	1	1	11111	1	1	0	1	0	0	0	0	0	0	0	1	1	0	0.54	1.01	1.40	-0.39	5	5	5	3	2
74	5	2	1	3	5	1	0	1	0	27	1	1	1	2	2	2	2	2	22222	0.73380673	1	1	0	0	0	0	0	1	0	0	0	1	0	-0.18	1.02	1.40	0.52	4	5	5	4	2
32	1	2	1	3	2	3	0	1	1	32	1	1	1	1	1	1	1	1	11111	1	0	0	0	0	0	0	0	0	0	0	0	0	0	-0.33	-0.40	-0.81	-0.53	3	3	2	3	0
49	2	1	2	3	1	2	0	1	1	19	0	1	1	1	1	1	1	1	11111	1	0	1	1	0	0	0	0	0	0	0	0	1	0	-0.79	0.22	1.88	0.24	1	4	5	4	2
41	2	1	1	3	2	4	1	1	1	31	1	1	0	1	1	1	2	1	11121	0.942121466	0	0	1	0	0	1	0	1	1	1	0	0	0	-1.53	0.74	0.02	5.14	1	5	3	5	2
54	3	1	1	1	4	4	0	0	1	24	1	0	1	1	1	1	2	1	11121	0.942121466	1	1	0	0	1	0	0	1	0	0	0	1	0	1.82	0.77	1.16	0.34	5	5	5	4	2
51	3	1	1	1	5	1	0	0	1	19	0	1	0	1	1	1	1	1	11111	1	1	1	0	0	0	1	0	1	0	0	0	1	0	-0.94	1.12	0.91	2.88	1	5	5	5	2
31	1	2	1	3	2	4	0	1	1	25	1	1	1	1	1	1	1	1	11111	1	0	0	0	0	0	0	0	1	0	0	0	0	0	-0.58	0.93	-1.00	-0.25	1	5	1	4	1
72	5	2	1	2	5	1	0	1	0	27	1	0	0	1	1	1	2	2	11122	0.892783025	1	1	1	1	0	0	0	0	1	0	0	0	0	2.31	-1.48	2.74	1.19	5	1	5	5	2
43	2	1	1	3	2	4	0	1	1	9	0	1	1	1	1	1	1	1	11111	1	0	1	1	0	0	1	0	0	0	0	0	0	0	-1.65	-0.11	1.48	1.91	1	4	5	5	2
48	2	2	1	2	1	1	0	1	1	22	1	0	1	1	1	1	2	2	11122	0.892783025	0	0	0	0	0	0	0	0	1	0	0	1	0	0.22	-0.55	-0.90	1.62	5	2	1	5	2
36	1	1	1	3	4	1	1	1	1	21	1	1	1	1	1	1	1	1	11111	1	1	0	0	0	0	0	0	0	0	0	0	0	0	0.08	-0.64	0.08	-0.63	4	1	4	1	1
46	2	1	1	3	2	3	1	1	1	21	1	1	1	1	1	1	1	1	11111	1	0	0	0	0	0	0	0	0	0	0	0	1	0	-0.22	0.03	-0.91	0.15	3	4	1	4	1
57	3	1	1	3	5	2	1	0	1	24	1	1	0	2	1	1	1	1	21111	0.933958024	0	0	1	0	0	0	0	0	0	0	0	1	0	-0.67	0.33	0.26	0.04	1	4	4	4	2
61	4	2	1	1	1	1	0	1	1	18	0	1	1	1	1	1	1	1	11111	1	1	1	0	0	0	0	0	0	0	0	0	0	0	-0.04	-0.75	1.70	-0.44	4	1	5	3	2
43	2	2	1	3	1	1	1	1	1	27	1	1	1	1	1	1	2	2	11122	0.892783025	1	0	0	0	0	0	0	0	0	0	0	0	0	0.08	-0.64	0.08	-0.63	4	1	4	1	1
49	2	1	1	3	2	1	0	0	1	18	0	1	1	1	1	1	1	1	11111	1	0	0	1	0	0	0	0	0	0	0	0	1	0	-0.67	0.33	0.26	0.04	1	4	4	4	2
50	3	2	1	1	5	3	0	1	1	22	1	0	0	1	1	1	2	1	11121	0.942121466	1	0	1	0	0	0	0	0	0	0	0	1	0	-0.26	0.10	1.15	-0.07	3	4	5	4	2
47	2	1	1	3	5	2	0	0	1	23	1	1	1	1	1	1	1	1	11111	1	0	0	0	0	0	0	1	0	0	1	0	0	0	-1.39	2.13	-0.15	0.85	1	5	3	5	2
47	2	1	1	3	3	2	1	0	1	26	1	1	1	1	1	1	1	1	11111	1	1	0	0	0	0	0	0	0	0	0	0	0	0	0.08	-0.64	0.08	-0.63	4	1	4	1	1
52	3	1	1	3	5	2	1	1	0	17	0	1	1	1	1	1	1	1	11111	1	1	0	0	0	0	0	0	0	0	0	0	0	0	0.08	-0.64	0.08	-0.63	4	1	4	1	1
50	3	1	1	3	1	2	1	1	1	26	1	1	0	1	1	1	1	1	11111	1	0	0	1	0	1	0	0	0	0	0	0	0	0	1.23	-0.34	0.12	-0.83	5	3	4	1	2
61	4	1	1	1	5	2	1	1	0	7	0	1	1	1	1	1	3	1	11131	0.861601441	0	0	1	0	0	0	0	0	0	0	0	0	0	-0.77	-0.10	0.36	-0.64	1	4	4	1	1
64	4	2	1	2	5	1	0	1	0	28	1	0	1	1	1	1	1	1	11111	1	1	0	1	0	0	0	0	0	0	1	1	1	0	0.35	0.98	1.74	1.28	5	5	5	5	2
72	5	1	1	2	5	2	0	1	0	20	1	1	1	1	1	1	1	1	11111	1	1	0	0	0	0	0	0	1	0	0	0	0	0	-0.17	0.70	-0.11	-0.35	4	5	3	3	2
32	1	1	1	3	2	3	1	1	1	22	1	1	1	1	1	1	1	1	11111	1	0	0	1	0	0	0	0	0	0	0	0	0	0	-0.77	-0.10	0.36	-0.64	1	4	4	1	1
51	3	2	1	2	4	3	0	1	0	17	0	1	1	1	1	1	1	1	11111	1	0	0	0	0	0	0	0	0	0	0	0	0	0	-0.33	-0.40	-0.81	-0.53	3	3	2	3	0
55	3	2	2	3	5	1	0	1	1	28	1	1	1	1	1	1	1	1	11111	1	0	0	0	0	0	0	0	0	0	0	0	1	0	-0.22	0.03	-0.91	0.15	3	4	1	4	1
44	2	1	1	3	1	3	0	1	1	25	1	1	0	1	1	1	1	1	11111	1	0	0	0	0	0	0	0	0	0	0	0	0	0	-0.33	-0.40	-0.81	-0.53	3	3	2	3	0
49	2	2	1	2	5	2	0	1	0	31	1	0	1	1	1	1	2	1	11121	0.942121466	0	0	0	0	1	0	0	0	0	0	0	1	0	1.78	-0.22	-1.15	-0.04	5	3	1	4	2
43	2	2	1	2	3	2	0	1	1	20	1	0	1	1	1	1	1	1	11111	1	1	0	0	0	0	0	0	0	0	0	0	0	0	0.08	-0.64	0.08	-0.63	4	1	4	1	1
74	5	1	1	2	1	1	0	1	0	21	1	1	1	1	1	1	2	1	11121	0.942121466	1	0	0	1	1	0	0	0	1	0	0	0	0	4.87	-1.92	-0.28	0.91	5	1	3	5	2
65	4	1	1	3	5	3	0	1	0	9	0	0	0	1	1	1	1	1	11111	1	1	1	0	0	0	0	0	0	1	0	0	1	0	0.51	-0.89	1.60	1.72	5	1	5	5	2
53	3	2	1	2	5	4	0	1	0	30	1	1	1	1	1	1	3	1	11131	0.861601441	0	0	0	0	0	0	0	0	0	0	0	1	0	-0.22	0.03	-0.91	0.15	3	4	1	4	1
68	4	2	2	1	1	1	1	1	0	24	1	1	0	1	1	1	2	1	11121	0.942121466	1	0	1	0	1	0	0	1	1	0	1	0	0	2.62	1.09	1.08	0.51	5	5	5	4	2
43	2	1	1	3	1	2	0	1	1	25	1	0	1	1	1	1	1	1	11111	1	0	0	0	0	0	0	0	0	0	0	0	0	0	-0.33	-0.40	-0.81	-0.53	3	3	2	3	0
54	3	1	1	3	1	1	0	1	1	26	1	0	0	1	1	1	1	2	11112	0.95066156	1	0	0	0	0	0	0	0	1	0	0	0	0	0.52	-1.21	0.09	0.84	5	1	4	4	2
61	4	1	1	1	5	4	0	1	1	24	1	1	1	1	1	1	1	1	11111	1	1	1	0	0	0	0	0	0	0	0	0	0	0	-0.04	-0.75	1.70	-0.44	4	1	5	3	2
43	2	1	1	1	4	4	1	0	1	19	0	1	0	1	1	1	1	1	11111	1	1	0	1	0	0	0	0	0	0	0	0	0	0	-0.36	-0.33	1.25	-0.74	2	3	5	1	2
47	2	2	1	3	1	1	0	1	0	29	1	1	1	1	1	1	3	1	11131	0.861601441	0	0	0	0	0	0	0	0	1	0	0	1	0	0.22	-0.55	-0.90	1.62	5	2	1	5	2
55	3	1	1	3	1	1	1	0	1	21	1	1	1	1	1	1	1	1	11111	1	1	0	0	0	0	0	0	0	0	0	0	0	0	0.08	-0.64	0.08	-0.63	4	1	4	1	1
48	2	2	2	3	4	2	0	1	0	23	1	1	1	1	1	1	2	1	11121	0.942121466	1	1	1	0	0	0	0	0	0	0	0	1	0	-0.38	-0.01	2.76	0.13	2	4	5	4	2
75	5	1	2	3	5	3	1	0	0	18	0	1	0	1	1	1	1	1	11111	1	1	0	1	0	0	0	0	0	0	0	0	0	0	-0.36	-0.33	1.25	-0.74	2	3	5	1	2
64	4	2	2	3	1	3	0	1	1	32	1	1	0	1	1	1	1	1	11111	1	0	1	0	0	1	0	0	0	0	1	0	0	0	1.36	-0.78	0.91	1.14	5	1	5	5	2
46	2	1	1	3	1	4	0	1	1	21	1	0	0	1	1	1	1	2	11112	0.95066156	1	0	1	0	1	0	0	0	0	0	0	1	0	1.74	-0.15	0.91	-0.26	5	4	5	4	2
61	4	2	2	2	1	1	0	1	0	23	1	0	1	1	1	1	1	1	11111	1	1	1	0	0	0	0	0	0	0	0	0	0	0	-0.04	-0.75	1.70	-0.44	4	1	5	3	2
62	4	2	1	2	5	2	0	1	1	23	1	1	0	1	1	1	1	1	11111	1	1	0	1	0	0	0	0	0	0	0	0	0	0	-0.36	-0.33	1.25	-0.74	2	3	5	1	2
47	2	1	1	2	1	1	0	0	1	30	1	1	1	1	1	1	2	2	11122	0.892783025	0	0	0	0	0	1	0	0	1	0	0	0	0	-0.65	-0.88	-1.29	3.30	1	1	1	5	2
52	3	2	1	2	1	1	0	1	1	17	0	0	1	1	1	1	1	1	11111	1	0	1	0	0	0	0	0	0	0	0	0	0	0	-0.45	-0.51	0.81	-0.33	2	2	5	3	1
68	4	2	1	2	1	1	0	1	1	21	1	0	1	2	1	1	2	1	21121	0.87607949	1	0	0	0	0	0	0	0	1	0	0	0	0	0.52	-1.21	0.09	0.84	5	1	4	4	2
51	3	2	1	3	5	2	1	1	1	28	1	0	0	1	1	1	1	1	11111	1	1	0	0	0	0	0	0	0	0	0	0	0	0	0.08	-0.64	0.08	-0.63	4	1	4	1	1
72	5	2	1	2	1	2	1	1	0	24	1	1	0	5	1	1	1	4	51114	0.440391453	1	0	1	1	1	0	0	1	0	0	0	0	0	3.74	0.30	0.68	-0.39	5	4	4	3	2
50	3	2	1	3	5	2	0	1	1	20	1	1	0	2	1	1	2	2	21122	0.82674105	0	0	0	0	0	0	0	0	0	0	0	0	0	-0.33	-0.40	-0.81	-0.53	3	3	2	3	0
54	3	1	1	3	5	2	1	0	0	7	0	1	1	1	1	1	2	2	11122	0.892783025	0	0	1	0	0	0	0	1	0	1	1	1	0	-0.31	2.55	0.66	1.66	3	5	4	5	2
39	1	2	1	3	4	2	0	1	1	25	1	1	1	1	1	1	1	1	11111	1	0	0	0	0	0	0	0	0	0	0	0	0	0	-0.33	-0.40	-0.81	-0.53	3	3	2	3	0
47	2	2	1	3	2	4	1	1	1	25	1	1	1	1	1	1	1	1	11111	1	0	0	1	0	0	0	0	0	0	0	0	1	0	-0.67	0.33	0.26	0.04	1	4	4	4	2
38	1	2	1	1	2	3	1	1	1	27	1	0	0	1	1	1	1	1	11111	1	0	0	0	0	0	0	0	0	0	0	0	0	0	-0.33	-0.40	-0.81	-0.53	3	3	2	3	0
33	1	2	1	3	1	2	0	1	1	27	1	1	1	1	1	1	1	1	11111	1	0	0	0	0	0	0	0	0	0	0	0	0	0	-0.33	-0.40	-0.81	-0.53	3	3	2	3	0
31	1	2	1	3	5	3	0	1	0	28	1	0	1	1	1	1	1	1	11111	1	0	0	0	0	0	1	0	0	0	0	0	0	0	-1.09	-0.30	-1.30	1.83	1	3	1	5	1
75	5	2	1	2	5	1	0	1	0	26	1	1	0	2	1	2	2	1	21221	0.831496435	1	0	1	1	0	0	0	1	0	0	0	0	0	1.74	0.55	0.92	-0.20	5	5	5	4	2
56	3	1	1	1	5	2	0	1	1	20	1	0	1	1	1	1	1	1	11111	1	0	0	0	0	0	0	1	0	0	0	0	0	0	-1.20	2.16	-0.48	-0.81	1	5	3	1	1
35	1	2	2	3	4	4	1	1	1	26	1	0	0	1	1	1	1	1	11111	1	0	0	0	0	0	0	0	0	0	0	0	0	0	-0.33	-0.40	-0.81	-0.53	3	3	2	3	0
46	2	1	2	1	4	4	1	0	1	22	1	1	1	1	1	1	1	1	11111	1	0	0	0	0	0	0	0	0	0	0	0	0	0	-0.33	-0.40	-0.81	-0.53	3	3	2	3	0
36	1	2	1	3	2	4	1	1	1	29	1	0	0	1	1	1	1	1	11111	1	0	0	0	0	0	0	0	0	0	0	0	0	0	-0.33	-0.40	-0.81	-0.53	3	3	2	3	0
36	1	1	1	3	3	1	1	1	1	24	1	0	1	1	1	1	1	1	11111	1	0	0	0	0	0	0	0	0	0	0	0	0	0	-0.33	-0.40	-0.81	-0.53	3	3	2	3	0
33	1	2	1	3	2	4	1	1	1	22	1	1	1	1	1	1	1	1	11111	1	0	0	0	0	0	0	0	1	0	0	0	1	0	-0.47	1.36	-1.10	0.43	2	5	1	4	2
71	5	1	1	3	5	2	1	1	0	27	1	1	0	1	1	1	3	5	11135	0.603834664	0	0	0	0	1	0	0	1	0	0	0	0	1	2.56	2.48	-1.53	-1.50	5	5	1	1	2
64	4	2	1	2	5	3	0	1	0	9	0	0	1	1	1	1	1	1	11111	1	0	0	1	0	0	0	0	1	0	0	0	0	1	0.11	3.04	-0.12	-1.42	4	5	3	1	2
49	2	1	1	3	1	4	0	1	0	28	1	1	1	1	1	1	1	1	11111	1	0	0	0	0	1	0	0	0	0	0	0	0	0	1.67	-0.65	-1.05	-0.72	5	1	1	1	1
36	1	1	1	2	4	2	0	1	0	33	1	1	1	1	1	1	2	1	11121	0.942121466	0	0	0	0	0	0	0	0	0	0	0	0	0	-0.33	-0.40	-0.81	-0.53	3	3	2	3	0
30	1	2	1	3	4	1	1	1	1	30	1	1	1	1	1	1	1	1	11111	1	0	0	0	0	0	0	0	1	0	0	0	0	0	-0.58	0.93	-1.00	-0.25	1	5	1	4	1
30	1	2	2	3	2	1	0	1	1	13	0	1	1	1	1	1	1	1	11111	1	0	0	0	0	0	0	0	0	0	0	0	0	0	-0.33	-0.40	-0.81	-0.53	3	3	2	3	0
54	3	2	1	3	5	4	1	1	0	21	1	1	0	1	1	1	1	1	11111	1	1	0	1	0	0	0	0	0	0	0	0	0	0	-0.36	-0.33	1.25	-0.74	2	3	5	1	2
41	2	2	1	1	5	1	0	1	1	8	0	1	1	1	1	1	1	1	11111	1	0	0	0	0	0	0	0	0	0	0	0	0	0	-0.33	-0.40	-0.81	-0.53	3	3	2	3	0
37	1	2	1	3	4	2	1	1	1	26	1	1	1	1	1	1	1	1	11111	1	0	0	0	0	0	0	0	1	0	0	0	0	0	-0.58	0.93	-1.00	-0.25	1	5	1	4	1
50	3	2	1	3	5	2	1	1	0	23	1	1	0	1	1	1	2	1	11121	0.942121466	0	0	0	0	0	0	0	0	0	0	0	0	0	-0.33	-0.40	-0.81	-0.53	3	3	2	3	0
42	2	1	1	3	4	1	1	0	1	20	1	1	0	1	1	1	2	1	11121	0.942121466	0	0	0	0	0	0	0	0	0	0	0	0	0	-0.33	-0.40	-0.81	-0.53	3	3	2	3	0
47	2	1	1	1	4	2	1	1	1	24	1	1	1	1	1	1	1	1	11111	1	0	0	0	0	0	0	0	0	0	0	0	0	0	-0.33	-0.40	-0.81	-0.53	3	3	2	3	0
32	1	2	1	3	4	2	0	1	1	22	1	0	1	1	1	1	1	1	11111	1	0	0	0	0	0	0	0	0	0	0	0	0	0	-0.33	-0.40	-0.81	-0.53	3	3	2	3	0
36	1	2	1	3	5	2	1	1	1	27	1	1	1	1	1	1	1	1	11111	1	0	0	0	0	0	0	0	0	0	0	0	0	0	-0.33	-0.40	-0.81	-0.53	3	3	2	3	0
47	2	1	1	3	4	3	0	1	1	31	1	1	0	2	1	1	1	1	21111	0.933958024	0	0	0	0	0	0	0	0	0	0	0	0	0	-0.33	-0.40	-0.81	-0.53	3	3	2	3	0
78	5	1	1	2	5	2	1	1	0	23	1	1	0	1	1	1	2	1	11121	0.942121466	0	0	0	0	0	0	0	1	0	0	1	0	0	0.22	1.84	-0.75	-0.56	5	5	3	2	2
43	2	2	1	3	1	1	1	1	1	28	1	1	1	1	1	1	1	1	11111	1	0	0	0	0	0	0	0	0	0	0	0	0	0	-0.33	-0.40	-0.81	-0.53	3	3	2	3	0
47	2	2	1	3	5	2	0	1	0	22	1	1	1	1	1	1	1	1	11111	1	0	0	0	0	0	0	0	0	0	0	0	0	0	-0.33	-0.40	-0.81	-0.53	3	3	2	3	0
47	2	2	1	2	4	2	0	1	1	22	1	0	0	1	1	1	1	1	11111	1	1	0	0	0	0	0	0	0	0	0	0	1	0	0.19	-0.21	-0.02	0.04	4	3	3	4	2
50	3	2	1	2	5	2	0	1	0	28	1	1	0	1	1	1	1	1	11111	1	0	0	0	0	0	0	0	0	0	0	0	0	0	-0.33	-0.40	-0.81	-0.53	3	3	2	3	0
43	2	2	1	3	2	3	1	1	1	25	1	1	0	1	1	1	1	1	11111	1	0	0	0	0	0	0	0	0	0	0	0	0	0	-0.33	-0.40	-0.81	-0.53	3	3	2	3	0
50	3	1	1	2	1	1	1	0	1	22	1	1	1	1	1	1	1	1	11111	1	0	0	0	0	0	0	0	0	0	0	0	0	0	-0.33	-0.40	-0.81	-0.53	3	3	2	3	0
30	1	2	1	1	4	4	1	1	1	18	0	1	0	1	1	1	1	1	11111	1	0	0	0	0	0	0	0	0	0	0	0	0	0	-0.33	-0.40	-0.81	-0.53	3	3	2	3	0
61	4	2	1	3	1	1	1	1	1	23	1	1	0	1	1	1	1	1	11111	1	0	0	0	0	0	0	0	0	1	1	0	0	0	-0.08	-1.00	-0.46	2.61	4	1	3	5	2
32	1	2	1	3	4	2	1	1	1	26	1	1	0	1	1	1	1	1	11111	1	0	0	0	0	0	0	0	0	0	0	0	0	0	-0.33	-0.40	-0.81	-0.53	3	3	2	3	0
48	2	1	1	3	4	3	1	0	1	25	1	1	1	1	1	1	1	1	11111	1	0	0	0	0	0	0	0	0	0	0	0	0	0	-0.33	-0.40	-0.81	-0.53	3	3	2	3	0
32	1	2	1	3	2	4	0	1	1	15	0	0	1	1	1	1	1	1	11111	1	0	0	0	0	0	0	0	0	0	0	0	0	0	-0.33	-0.40	-0.81	-0.53	3	3	2	3	0
37	1	2	1	3	1	2	1	1	1	23	1	0	1	1	1	1	1	1	11111	1	0	0	1	0	0	0	0	0	0	0	0	0	0	-0.77	-0.10	0.36	-0.64	1	4	4	1	1
37	1	1	1	2	4	3	1	1	1	21	1	1	1	1	1	1	1	3	11113	0.882022427	0	0	0	0	0	0	0	0	0	0	0	0	0	-0.33	-0.40	-0.81	-0.53	3	3	2	3	0
66	4	2	1	2	1	1	0	1	1	17	0	1	0	2	1	1	2	1	21121	0.87607949	1	0	0	0	0	0	0	0	0	0	0	1	0	0.19	-0.21	-0.02	0.04	4	3	3	4	2
42	2	1	1	3	1	4	1	1	1	25	1	1	1	1	1	1	1	1	11111	1	0	0	0	0	0	0	0	0	0	0	0	0	0	-0.33	-0.40	-0.81	-0.53	3	3	2	3	0
30	1	1	2	1	4	3	1	1	1	27	1	1	1	1	1	1	1	1	11111	1	0	0	0	0	0	0	0	1	0	0	0	0	0	-0.58	0.93	-1.00	-0.25	1	5	1	4	1
41	2	1	1	3	3	2	1	1	1	21	1	0	1	1	1	1	1	1	11111	1	0	0	1	0	0	0	0	0	0	0	0	0	0	-0.77	-0.10	0.36	-0.64	1	4	4	1	1
49	2	2	1	1	5	1	1	1	1	9	0	1	1	1	1	1	1	1	11111	1	0	0	0	0	0	0	0	0	0	0	0	0	0	-0.33	-0.40	-0.81	-0.53	3	3	2	3	0
32	1	2	1	3	2	2	1	1	1	28	1	1	1	1	1	1	1	1	11111	1	0	0	0	0	0	0	0	0	0	0	0	0	0	-0.33	-0.40	-0.81	-0.53	3	3	2	3	0
77	5	1	1	2	5	1	1	1	0	20	1	1	0	1	1	1	1	1	11111	1	1	0	0	0	0	0	0	0	0	0	0	0	0	0.08	-0.64	0.08	-0.63	4	1	4	1	1
44	2	2	1	3	4	3	1	1	1	30	1	1	1	1	1	1	1	1	11111	1	0	0	0	0	0	0	0	0	0	0	0	0	0	-0.33	-0.40	-0.81	-0.53	3	3	2	3	0
61	4	2	1	3	1	1	0	1	0	23	1	0	0	1	1	1	1	1	11111	1	0	1	0	0	0	0	0	0	0	0	0	1	0	-0.34	-0.08	0.71	0.35	2	4	4	4	2
44	2	2	1	3	5	4	0	1	1	29	1	1	1	1	1	1	1	1	11111	1	0	0	0	0	0	0	0	1	0	0	0	0	0	-0.58	0.93	-1.00	-0.25	1	5	1	4	1
33	1	1	1	1	4	2	1	0	1	12	0	1	1	1	1	1	1	1	11111	1	0	0	0	0	0	0	0	0	1	0	0	0	0	0.11	-0.98	-0.80	0.95	4	1	2	5	1
44	2	2	1	3	5	1	0	1	1	24	1	1	1	1	1	2	3	3	11233	0.699040813	0	0	0	1	0	0	1	1	0	0	1	1	0	1.80	4.36	-0.66	0.09	5	5	3	4	2
59	3	2	1	3	5	3	1	1	0	26	1	1	0	1	1	1	1	1	11111	1	0	0	0	0	0	0	0	1	0	0	0	1	0	-0.47	1.36	-1.10	0.43	2	5	1	4	2
62	4	1	1	1	1	2	1	0	1	20	1	1	0	1	1	1	1	1	11111	1	0	0	0	0	0	0	0	0	0	0	0	1	0	-0.22	0.03	-0.91	0.15	3	4	1	4	1
59	3	2	1	1	5	1	0	1	1	28	1	0	1	2	1	1	1	1	21111	0.933958024	1	0	1	0	0	0	0	0	0	0	0	0	0	-0.36	-0.33	1.25	-0.74	2	3	5	1	2
68	4	2	1	1	1	2	0	1	0	24	1	0	1	3	1	1	3	1	31131	0.703682545	0	1	0	0	0	0	0	0	1	1	0	0	0	-0.20	-1.11	1.16	2.81	4	1	5	5	2
36	1	2	1	3	2	4	1	1	1	25	1	0	1	1	1	1	1	1	11111	1	0	0	0	0	0	0	0	0	0	0	0	1	1	0.91	1.82	-1.20	-0.92	5	5	1	1	2
44	2	1	1	3	1	3	1	0	1	21	1	0	0	1	1	1	1	1	11111	1	1	0	0	0	1	0	0	1	0	0	0	0	0	1.83	0.45	-0.35	-0.54	5	5	3	2	2
34	1	2	1	2	3	2	1	1	1	26	1	1	1	1	1	1	2	1	11121	0.942121466	0	0	0	0	0	0	0	0	0	0	0	0	0	-0.33	-0.40	-0.81	-0.53	3	3	2	3	0
72	5	2	1	3	5	2	0	1	1	30	1	1	1	1	1	1	1	1	11111	1	1	0	0	0	0	0	0	0	0	0	0	1	1	1.32	1.59	-0.31	-1.02	5	5	3	1	2
51	3	2	1	2	1	2	0	1	1	8	0	1	1	3	1	2	4	1	31241	0.545782054	0	0	0	0	1	0	0	1	0	0	0	1	0	1.53	1.12	-1.34	0.24	5	5	1	4	2
36	1	1	1	3	2	4	1	1	1	27	1	1	1	1	1	1	1	1	11111	1	0	0	0	0	0	0	0	0	0	0	0	1	0	-0.22	0.03	-0.91	0.15	3	4	1	4	1
39	1	2	1	1	1	2	0	1	1	30	1	0	0	1	1	1	1	1	11111	1	0	0	0	0	0	0	0	0	0	0	0	0	0	-0.33	-0.40	-0.81	-0.53	3	3	2	3	0
36	1	2	2	3	2	2	0	1	1	8	0	0	1	1	1	1	1	1	11111	1	0	0	0	0	0	0	0	0	0	0	0	0	0	-0.33	-0.40	-0.81	-0.53	3	3	2	3	0
48	2	2	1	1	4	2	0	1	1	13	0	1	1	1	1	1	1	1	11111	1	0	0	0	0	0	0	0	0	0	0	0	0	0	-0.33	-0.40	-0.81	-0.53	3	3	2	3	0
50	3	1	1	2	1	2	1	1	1	17	0	0	0	2	1	1	1	1	21111	0.933958024	1	0	0	0	0	0	0	0	1	0	1	0	0	1.32	-0.31	0.34	0.52	5	3	4	4	2
46	2	1	1	3	3	3	0	1	1	18	0	1	1	1	1	1	1	1	11111	1	0	0	0	0	0	0	0	0	0	0	0	0	0	-0.33	-0.40	-0.81	-0.53	3	3	2	3	0
70	5	1	1	2	3	2	1	1	1	14	0	1	0	2	1	1	1	1	21111	0.933958024	0	1	0	0	0	1	0	1	0	0	0	0	0	-1.46	0.92	0.12	2.31	1	5	4	5	2
31	1	1	1	3	4	4	1	1	1	24	1	1	0	1	1	1	1	1	11111	1	0	0	0	0	0	0	0	0	0	0	0	0	0	-0.33	-0.40	-0.81	-0.53	3	3	2	3	0
55	3	1	1	3	1	1	1	0	1	21	1	1	0	1	1	1	1	1	11111	1	0	0	0	0	0	0	0	0	0	0	0	0	0	-0.33	-0.40	-0.81	-0.53	3	3	2	3	0
48	2	1	1	3	5	2	1	0	1	18	0	1	1	1	1	1	1	1	11111	1	0	0	0	0	0	0	0	0	0	0	0	0	0	-0.33	-0.40	-0.81	-0.53	3	3	2	3	0
38	1	2	1	2	1	1	0	1	1	25	1	0	1	1	1	1	2	1	11121	0.942121466	0	0	0	1	0	0	0	1	0	0	0	0	1	2.91	2.27	-1.42	-1.05	5	5	1	1	2
39	1	2	1	3	4	1	0	1	1	14	0	1	0	1	1	1	1	1	11111	1	0	0	0	0	0	1	0	1	0	0	0	0	0	-1.34	1.03	-1.49	2.11	1	5	1	5	2
43	2	1	1	3	4	3	1	1	1	25	1	0	1	1	1	1	1	1	11111	1	0	0	0	0	0	0	0	1	0	0	0	1	0	-0.47	1.36	-1.10	0.43	2	5	1	4	2
57	3	2	1	3	5	3	0	1	1	23	1	1	1	1	1	1	1	1	11111	1	1	0	0	0	0	0	0	0	0	0	1	1	0	0.98	0.70	0.23	-0.28	5	5	4	3	2
44	2	2	1	3	5	2	0	1	1	27	1	1	1	1	1	1	2	1	11121	0.942121466	0	0	0	0	0	0	0	0	0	0	0	0	0	-0.33	-0.40	-0.81	-0.53	3	3	2	3	0
72	5	2	2	1	5	2	0	1	1	20	1	1	1	1	1	1	3	1	11131	0.861601441	1	0	0	0	0	0	0	1	0	0	0	1	1	1.07	2.93	-0.51	-0.74	5	5	3	1	2
30	1	1	1	1	4	1	1	1	1	22	1	1	1	1	1	1	1	1	11111	1	0	0	0	0	0	0	0	0	0	0	0	0	0	-0.33	-0.40	-0.81	-0.53	3	3	2	3	0
55	3	2	1	1	2	1	0	1	1	29	1	0	1	1	1	1	1	1	11111	1	1	1	1	0	0	0	0	1	0	1	0	0	0	-0.92	0.88	3.01	1.40	1	5	5	5	2
53	3	1	1	3	5	1	0	0	1	17	0	1	0	1	1	1	2	1	11121	0.942121466	1	0	0	0	0	0	0	0	0	0	0	1	0	0.19	-0.21	-0.02	0.04	4	3	3	4	2
44	2	1	1	3	5	1	0	1	1	18	0	1	1	1	1	1	1	1	11111	1	1	0	0	0	0	0	0	0	0	0	0	0	0	0.08	-0.64	0.08	-0.63	4	1	4	1	1
32	1	2	2	3	4	3	1	1	1	27	1	1	1	1	1	1	1	1	11111	1	0	0	0	0	0	0	0	0	0	0	0	0	0	-0.33	-0.40	-0.81	-0.53	3	3	2	3	0
47	2	2	1	3	2	3	1	1	1	29	1	1	1	1	1	1	1	1	11111	1	0	0	0	0	0	0	0	0	0	0	0	0	0	-0.33	-0.40	-0.81	-0.53	3	3	2	3	0
49	2	1	1	3	1	1	0	1	1	12	0	1	1	1	1	1	1	1	11111	1	0	0	0	0	0	0	1	1	0	0	1	1	0	-0.55	4.83	-0.52	-0.16	1	5	3	4	2
32	1	2	1	1	5	2	1	1	0	24	1	1	1	1	1	1	1	1	11111	1	0	0	0	0	0	0	0	0	0	0	0	0	0	-0.33	-0.40	-0.81	-0.53	3	3	2	3	0
55	3	1	1	3	1	2	0	1	1	19	0	1	0	1	1	1	1	1	11111	1	0	0	1	0	0	0	1	0	0	1	0	0	0	-1.84	2.44	1.02	0.74	1	5	5	4	2
76	5	2	2	2	5	1	0	1	0	17	0	1	0	3	1	1	1	1	31111	0.842081104	1	0	1	0	0	0	0	0	0	1	0	1	0	-0.45	0.08	1.48	1.59	2	4	5	5	2
49	2	1	1	2	1	1	1	1	1	16	0	1	0	1	1	1	1	1	11111	1	1	0	0	0	0	0	0	0	0	0	0	0	0	0.08	-0.64	0.08	-0.63	4	1	4	1	1
42	2	1	1	3	2	3	1	1	1	16	0	1	1	1	1	1	1	1	11111	1	0	0	0	0	0	0	0	0	0	0	0	0	0	-0.33	-0.40	-0.81	-0.53	3	3	2	3	0
49	2	2	1	1	5	1	0	1	1	25	1	1	0	1	1	1	2	1	11121	0.942121466	0	0	0	0	0	0	0	0	0	1	0	0	0	-0.52	-0.42	-0.47	1.13	2	2	3	5	1
38	1	2	1	3	2	2	0	1	1	26	1	1	1	1	1	2	2	1	11221	0.897538411	0	0	0	0	0	0	0	1	0	0	0	1	0	-0.47	1.36	-1.10	0.43	2	5	1	4	2
45	2	1	1	2	1	2	1	0	1	26	1	1	1	1	1	1	1	1	11111	1	0	0	0	0	0	0	0	0	0	0	0	0	0	-0.33	-0.40	-0.81	-0.53	3	3	2	3	0
42	2	2	1	3	4	3	1	1	1	25	1	1	1	1	1	1	1	1	11111	1	0	0	0	0	0	0	0	0	0	0	0	1	0	-0.22	0.03	-0.91	0.15	3	4	1	4	1
51	3	1	1	3	1	3	1	1	1	17	0	1	1	1	1	1	1	1	11111	1	1	0	1	0	0	0	0	0	0	0	1	0	0	0.43	0.58	1.50	-1.06	5	5	5	1	2
34	1	2	1	3	1	2	1	1	1	18	0	1	1	1	1	1	1	1	11111	1	0	0	0	0	0	0	0	0	0	0	0	0	0	-0.33	-0.40	-0.81	-0.53	3	3	2	3	0
67	4	1	2	2	1	1	1	1	1	10	0	1	0	1	1	1	1	1	11111	1	1	0	0	0	0	0	0	0	0	0	1	1	0	0.98	0.70	0.23	-0.28	5	5	4	3	2
53	3	1	1	3	1	3	1	0	1	29	1	1	1	1	1	1	1	1	11111	1	1	1	0	0	0	0	0	0	0	0	0	1	0	0.07	-0.32	1.60	0.24	4	3	5	4	2
43	2	2	1	1	5	1	0	1	0	27	1	0	1	1	1	1	1	1	11111	1	0	0	0	0	0	0	0	0	0	0	0	0	0	-0.33	-0.40	-0.81	-0.53	3	3	2	3	0
50	3	2	1	1	1	1	1	1	1	28	1	1	1	1	1	1	1	1	11111	1	0	0	0	0	0	0	0	0	0	0	0	0	0	-0.33	-0.40	-0.81	-0.53	3	3	2	3	0
43	2	1	1	3	2	4	1	1	1	24	1	1	0	1	1	1	2	1	11121	0.942121466	0	0	0	0	0	0	0	0	0	0	0	0	0	-0.33	-0.40	-0.81	-0.53	3	3	2	3	0
33	1	2	1	1	4	1	0	1	1	29	1	1	1	1	1	1	1	1	11111	1	0	0	0	0	0	0	0	0	0	0	0	0	0	-0.33	-0.40	-0.81	-0.53	3	3	2	3	0
42	2	1	1	2	1	1	1	0	1	19	0	1	0	1	1	1	1	1	11111	1	0	0	0	1	1	0	0	0	0	0	0	1	0	4.13	-0.69	-1.28	0.22	5	1	1	4	2
54	3	2	1	1	4	2	0	1	1	23	1	1	1	1	1	1	1	1	11111	1	0	0	0	0	0	0	0	0	0	0	0	0	0	-0.33	-0.40	-0.81	-0.53	3	3	2	3	0
41	2	1	1	1	1	2	1	1	1	24	1	1	1	1	1	1	1	1	11111	1	0	0	0	0	0	0	0	0	0	0	0	0	0	-0.33	-0.40	-0.81	-0.53	3	3	2	3	0
63	4	2	1	3	5	2	0	1	0	30	1	0	0	1	1	1	1	1	11111	1	1	0	1	0	0	0	0	0	0	0	0	1	0	-0.26	0.10	1.15	-0.07	3	4	5	4	2
47	2	2	2	3	2	2	1	1	1	26	1	1	1	1	1	1	1	2	11112	0.95066156	0	0	0	0	0	0	0	0	0	0	0	0	0	-0.33	-0.40	-0.81	-0.53	3	3	2	3	0
49	2	2	1	3	3	2	0	1	1	27	1	1	1	1	1	1	1	1	11111	1	0	0	0	0	0	0	0	0	0	0	0	1	0	-0.22	0.03	-0.91	0.15	3	4	1	4	1
55	3	2	1	1	5	2	0	1	0	25	1	1	0	1	1	1	1	1	11111	1	0	0	0	0	0	0	0	0	0	0	0	1	0	-0.22	0.03	-0.91	0.15	3	4	1	4	1
49	2	2	1	3	5	2	0	1	0	25	1	0	1	1	1	1	1	1	11111	1	0	0	0	0	0	0	0	0	0	0	0	1	0	-0.22	0.03	-0.91	0.15	3	4	1	4	1
31	1	2	1	1	2	4	1	1	1	28	1	1	0	1	1	1	1	1	11111	1	0	0	0	0	0	0	0	0	0	0	0	0	0	-0.33	-0.40	-0.81	-0.53	3	3	2	3	0
46	2	1	1	3	2	3	1	1	1	25	1	0	0	1	1	1	1	1	11111	1	0	0	0	0	0	0	0	0	0	0	0	0	0	-0.33	-0.40	-0.81	-0.53	3	3	2	3	0
39	1	1	1	3	2	4	0	1	1	29	1	1	1	1	1	1	1	2	11112	0.95066156	0	0	0	0	0	0	1	1	0	0	0	0	0	-1.45	3.49	-0.68	-0.52	1	5	3	3	2
41	2	2	1	3	3	3	0	1	1	24	1	1	1	1	1	1	1	1	11111	1	0	0	0	0	0	0	0	0	1	0	0	0	0	0.11	-0.98	-0.80	0.95	4	1	2	5	1
36	1	2	1	3	3	3	0	1	1	25	1	0	1	1	1	1	1	1	11111	1	0	0	0	0	0	0	0	0	0	0	0	0	0	-0.33	-0.40	-0.81	-0.53	3	3	2	3	0
53	3	2	1	3	1	3	0	1	1	24	1	0	1	1	1	1	2	1	11121	0.942121466	1	0	0	0	0	0	0	0	0	0	0	0	0	0.08	-0.64	0.08	-0.63	4	1	4	1	1
46	2	1	1	3	4	3	1	1	1	21	1	0	1	1	1	1	1	1	11111	1	0	0	0	0	0	0	0	1	0	1	0	0	0	-0.77	0.91	-0.66	1.42	1	5	3	5	2
44	2	2	1	2	1	2	1	1	1	10	0	1	1	1	1	1	2	1	11121	0.942121466	0	0	0	0	0	0	0	1	0	0	0	1	0	-0.47	1.36	-1.10	0.43	2	5	1	4	2
46	2	2	1	3	4	2	0	1	1	13	0	1	1	1	1	1	1	1	11111	1	0	0	0	0	0	0	0	0	0	0	0	0	0	-0.33	-0.40	-0.81	-0.53	3	3	2	3	0
60	4	2	1	3	5	1	0	1	0	19	0	1	0	1	1	1	1	1	11111	1	1	1	0	0	0	0	0	0	0	0	0	0	0	-0.04	-0.75	1.70	-0.44	4	1	5	3	2
41	2	2	1	1	4	1	0	1	1	23	1	1	1	1	1	1	1	1	11111	1	0	0	1	0	0	0	0	0	1	0	0	0	0	-0.33	-0.67	0.37	0.84	2	1	4	4	2
46	2	2	1	3	4	3	0	1	1	9	0	1	1	1	1	1	1	1	11111	1	0	0	0	0	0	0	0	0	0	0	0	0	0	-0.33	-0.40	-0.81	-0.53	3	3	2	3	0
60	4	1	2	1	5	2	1	1	0	20	1	0	0	1	1	1	1	1	11111	1	1	0	1	0	0	0	0	0	0	0	0	0	0	-0.36	-0.33	1.25	-0.74	2	3	5	1	2
64	4	2	1	2	5	3	0	1	1	23	1	0	1	1	1	1	2	2	11122	0.892783025	0	0	0	0	0	0	0	0	0	0	0	1	0	-0.22	0.03	-0.91	0.15	3	4	1	4	1
37	1	1	1	1	2	3	1	1	1	11	0	1	0	1	1	1	1	1	11111	1	0	0	1	0	0	0	0	0	0	0	0	1	0	-0.67	0.33	0.26	0.04	1	4	4	4	2
49	2	2	2	2	5	1	1	1	1	19	0	1	0	1	1	1	1	1	11111	1	1	0	0	0	0	0	0	0	0	0	0	0	0	0.08	-0.64	0.08	-0.63	4	1	4	1	1
54	3	2	1	3	5	3	0	1	0	25	1	1	1	1	1	1	1	1	11111	1	0	0	0	0	0	0	0	0	0	1	0	1	0	-0.41	0.01	-0.57	1.81	2	4	3	5	2
48	2	2	1	2	1	2	0	1	1	23	1	1	1	1	1	1	1	1	11111	1	1	0	1	0	0	0	0	0	0	0	0	0	0	-0.36	-0.33	1.25	-0.74	2	3	5	1	2
30	1	2	1	3	5	4	0	1	0	23	1	0	0	1	1	1	1	1	11111	1	0	0	0	0	0	0	0	0	0	0	0	0	0	-0.33	-0.40	-0.81	-0.53	3	3	2	3	0
62	4	2	1	2	1	2	0	1	1	19	0	1	0	2	1	1	2	1	21121	0.87607949	0	0	0	0	0	0	0	0	0	0	0	0	0	-0.33	-0.40	-0.81	-0.53	3	3	2	3	0
51	3	1	1	2	5	1	1	1	1	19	0	1	0	1	1	1	1	1	11111	1	0	0	0	0	0	0	0	0	0	0	0	0	0	-0.33	-0.40	-0.81	-0.53	3	3	2	3	0
59	3	2	2	3	3	1	0	1	1	20	1	0	0	1	1	1	1	1	11111	1	0	0	1	0	0	0	0	0	1	0	0	0	0	-0.33	-0.67	0.37	0.84	2	1	4	4	2
31	1	2	1	3	5	3	1	1	1	31	1	0	1	1	1	1	1	1	11111	1	0	0	1	0	0	0	0	0	0	0	0	0	0	-0.77	-0.10	0.36	-0.64	1	4	4	1	1
42	2	1	1	3	1	2	1	1	1	20	1	1	1	1	1	1	1	1	11111	1	0	0	0	0	0	0	0	0	0	0	0	0	0	-0.33	-0.40	-0.81	-0.53	3	3	2	3	0
47	2	2	1	2	1	2	1	1	1	23	1	1	1	1	1	1	2	2	11122	0.892783025	0	0	0	0	0	0	0	0	0	1	1	1	0	0.38	0.91	-0.32	1.49	5	5	3	5	2
55	3	2	1	1	5	2	1	1	0	25	1	1	0	1	1	1	1	1	11111	1	0	0	0	0	0	0	0	0	0	0	0	0	0	-0.33	-0.40	-0.81	-0.53	3	3	2	3	0
38	1	2	1	1	4	4	0	1	1	31	1	1	0	1	1	1	1	1	11111	1	0	0	0	0	0	0	0	0	0	0	0	0	0	-0.33	-0.40	-0.81	-0.53	3	3	2	3	0
56	3	2	1	3	5	3	1	1	0	27	1	1	1	1	1	1	1	1	11111	1	0	0	1	0	0	0	0	0	0	0	0	0	0	-0.77	-0.10	0.36	-0.64	1	4	4	1	1
70	5	1	1	2	1	2	0	0	0	18	0	1	0	1	1	1	1	1	11111	1	1	1	0	0	0	0	0	0	0	0	0	0	0	-0.04	-0.75	1.70	-0.44	4	1	5	3	2
48	2	2	2	3	5	3	0	1	1	26	1	0	0	1	1	1	1	1	11111	1	0	0	0	0	0	1	0	0	0	0	0	0	0	-1.09	-0.30	-1.30	1.83	1	3	1	5	1
38	1	2	1	1	3	4	0	1	1	32	1	1	1	1	1	1	1	1	11111	1	0	0	1	0	0	0	0	0	0	0	0	0	0	-0.77	-0.10	0.36	-0.64	1	4	4	1	1
45	2	2	1	3	3	1	0	1	1	22	1	1	1	1	1	1	1	1	11111	1	1	0	0	0	0	0	0	0	0	0	0	0	0	0.08	-0.64	0.08	-0.63	4	1	4	1	1
49	2	2	1	3	2	3	1	1	1	29	1	1	1	1	1	1	1	1	11111	1	0	0	0	0	0	0	0	0	0	0	0	0	0	-0.33	-0.40	-0.81	-0.53	3	3	2	3	0
37	1	2	1	3	2	2	1	1	1	26	1	0	1	1	1	1	1	1	11111	1	0	0	1	0	0	0	0	0	0	0	0	0	0	-0.77	-0.10	0.36	-0.64	1	4	4	1	1
37	1	2	1	3	2	4	0	1	1	28	1	1	1	1	1	1	2	1	11121	0.942121466	0	0	1	0	0	0	0	0	1	0	0	0	0	-0.33	-0.67	0.37	0.84	2	1	4	4	2
73	5	1	1	3	5	3	0	1	0	22	1	1	1	1	1	2	1	1	11211	0.955416945	1	0	1	0	0	0	0	0	0	0	0	0	1	0.77	1.47	0.96	-1.81	5	5	5	1	2
32	1	1	1	3	1	4	1	0	1	23	1	0	1	1	1	1	1	1	11111	1	0	0	0	0	1	0	0	0	0	0	0	1	0	1.78	-0.22	-1.15	-0.04	5	3	1	4	2
41	2	2	1	3	1	2	0	1	1	27	1	1	1	1	1	1	1	1	11111	1	0	0	0	0	0	0	0	0	0	1	0	0	0	-0.52	-0.42	-0.47	1.13	2	2	3	5	1
54	3	1	1	3	3	3	1	1	1	21	1	1	1	1	1	1	1	1	11111	1	1	0	1	0	0	0	0	0	0	0	0	0	0	-0.36	-0.33	1.25	-0.74	2	3	5	1	2
37	1	2	1	3	1	4	0	1	1	21	1	1	0	1	1	1	1	1	11111	1	0	0	0	0	0	0	0	0	0	0	0	0	0	-0.33	-0.40	-0.81	-0.53	3	3	2	3	0
45	2	2	1	2	1	1	0	1	0	18	0	1	1	1	1	1	1	1	11111	1	0	0	0	0	0	1	0	0	0	0	0	0	0	-1.09	-0.30	-1.30	1.83	1	3	1	5	1
33	1	2	1	3	5	4	0	1	1	24	1	1	1	1	1	1	1	1	11111	1	0	0	0	0	0	0	0	0	0	0	0	0	0	-0.33	-0.40	-0.81	-0.53	3	3	2	3	0
41	2	2	1	1	2	4	0	1	1	26	1	1	0	1	1	1	3	1	11131	0.861601441	0	1	0	0	0	0	0	0	0	0	0	1	0	-0.34	-0.08	0.71	0.35	2	4	4	4	2
68	4	2	1	2	5	2	1	1	0	25	1	0	1	1	1	1	2	2	11122	0.892783025	1	0	0	1	1	0	0	1	0	1	0	1	0	4.10	0.40	-0.25	2.06	5	5	3	5	2
61	4	1	1	1	1	1	1	1	0	29	1	1	0	1	1	1	1	1	11111	1	0	0	0	0	1	1	0	0	1	0	0	0	0	1.35	-1.13	-1.53	3.11	5	1	1	5	2
49	2	2	1	1	5	2	0	1	0	16	0	0	0	5	3	4	3	1	53431	0.207057199	0	0	0	0	0	0	0	0	0	1	1	1	0	0.38	0.91	-0.32	1.49	5	5	3	5	2
46	2	2	1	3	5	1	0	1	1	18	0	1	0	1	1	1	2	1	11121	0.942121466	1	0	1	0	0	0	0	0	0	0	0	0	0	-0.36	-0.33	1.25	-0.74	2	3	5	1	2
64	4	2	2	3	5	3	1	1	1	29	1	0	0	1	1	1	2	1	11121	0.942121466	1	0	0	0	0	0	0	0	0	0	0	1	0	0.19	-0.21	-0.02	0.04	4	3	3	4	2
43	2	1	2	3	2	3	1	1	1	31	1	1	0	1	1	1	1	1	11111	1	1	0	0	0	1	0	0	0	0	0	0	0	0	2.08	-0.88	-0.16	-0.82	5	1	3	1	2
43	2	2	1	2	5	2	1	1	1	29	1	1	1	1	1	1	2	1	11121	0.942121466	0	0	0	0	0	0	0	0	1	0	0	1	0	0.22	-0.55	-0.90	1.62	5	2	1	5	2
31	1	2	1	3	2	3	1	1	1	28	1	1	1	1	1	1	1	1	11111	1	0	0	1	0	0	0	0	0	0	0	0	0	0	-0.77	-0.10	0.36	-0.64	1	4	4	1	1
48	2	1	1	2	1	2	1	0	1	16	0	1	1	1	1	1	1	1	11111	1	0	0	1	0	0	0	0	0	0	0	0	0	0	-0.77	-0.10	0.36	-0.64	1	4	4	1	1
48	2	2	1	2	5	2	0	1	0	21	1	0	1	1	1	1	1	1	11111	1	0	0	0	0	0	0	0	0	0	0	0	0	0	-0.33	-0.40	-0.81	-0.53	3	3	2	3	0
42	2	1	1	1	4	4	1	1	1	24	1	1	1	1	1	1	1	1	11111	1	0	0	1	0	0	0	0	0	0	0	0	0	0	-0.77	-0.10	0.36	-0.64	1	4	4	1	1
45	2	2	1	2	4	1	0	1	1	12	0	1	0	1	1	1	2	1	11121	0.942121466	0	0	1	0	0	0	0	1	0	0	0	0	0	-1.02	1.24	0.17	-0.36	1	5	4	3	2
48	2	1	1	3	4	1	0	0	1	33	1	0	1	1	1	1	1	1	11111	1	0	0	1	0	0	0	0	0	0	0	0	0	0	-0.77	-0.10	0.36	-0.64	1	4	4	1	1
48	2	1	1	3	1	2	1	0	0	27	1	1	1	1	1	1	1	1	11111	1	1	0	1	0	0	0	0	0	0	0	0	0	0	-0.36	-0.33	1.25	-0.74	2	3	5	1	2
44	2	1	1	2	1	1	1	1	1	25	1	1	1	1	1	1	1	1	11111	1	0	0	0	0	0	0	0	0	0	0	0	0	0	-0.33	-0.40	-0.81	-0.53	3	3	2	3	0
36	1	2	2	1	4	3	1	1	1	27	1	1	1	1	1	1	1	1	11111	1	0	0	0	0	0	0	0	0	0	0	0	0	0	-0.33	-0.40	-0.81	-0.53	3	3	2	3	0
66	4	2	1	2	1	1	1	1	1	20	1	1	0	1	1	1	2	1	11121	0.942121466	1	0	0	0	0	0	0	1	0	0	0	1	0	-0.06	1.13	-0.22	0.33	4	5	3	4	2
54	3	2	1	2	5	2	0	1	1	26	1	1	1	1	1	1	1	1	11111	1	1	0	0	0	0	0	0	0	0	0	0	0	0	0.08	-0.64	0.08	-0.63	4	1	4	1	1
32	1	1	2	1	1	3	0	0	1	21	1	1	1	1	1	1	1	1	11111	1	0	0	0	0	0	0	0	0	0	0	0	0	0	-0.33	-0.40	-0.81	-0.53	3	3	2	3	0
37	1	2	1	1	4	4	0	1	1	32	1	1	1	1	1	1	1	1	11111	1	0	0	0	0	0	0	0	0	0	0	0	0	0	-0.33	-0.40	-0.81	-0.53	3	3	2	3	0
49	2	1	1	1	2	3	1	1	0	18	0	1	1	1	1	1	1	1	11111	1	0	0	1	0	0	0	0	0	0	0	0	1	0	-0.67	0.33	0.26	0.04	1	4	4	4	2
46	2	2	1	3	1	2	1	1	1	27	1	1	1	1	1	1	1	1	11111	1	1	0	0	0	0	0	0	0	1	0	0	0	0	0.52	-1.21	0.09	0.84	5	1	4	4	2
32	1	2	1	3	5	4	0	1	0	31	1	0	1	1	1	1	1	1	11111	1	0	0	0	0	0	0	0	0	0	0	0	0	0	-0.33	-0.40	-0.81	-0.53	3	3	2	3	0
46	2	2	1	3	3	2	0	1	1	30	1	1	0	1	1	1	1	1	11111	1	1	0	0	0	0	0	0	0	0	0	0	0	0	0.08	-0.64	0.08	-0.63	4	1	4	1	1
42	2	2	1	3	4	2	0	1	1	23	1	1	0	1	1	1	3	1	11131	0.861601441	0	0	0	0	0	0	0	0	0	0	0	1	0	-0.22	0.03	-0.91	0.15	3	4	1	4	1
56	3	2	1	1	4	4	0	1	1	23	1	0	1	1	1	1	1	1	11111	1	1	0	0	0	0	0	0	0	0	0	0	0	0	0.08	-0.64	0.08	-0.63	4	1	4	1	1
47	2	1	1	2	1	2	1	1	1	21	1	1	0	1	1	1	1	1	11111	1	0	1	1	0	0	0	0	0	0	0	0	0	0	-0.89	-0.21	1.98	-0.44	1	3	5	3	2
67	4	1	1	1	5	4	1	1	0	21	1	1	0	1	1	1	1	1	11111	1	0	0	0	0	0	0	0	0	0	0	0	0	0	-0.33	-0.40	-0.81	-0.53	3	3	2	3	0
33	1	1	1	3	4	4	1	1	1	17	0	1	1	1	1	1	1	1	11111	1	0	0	1	0	0	0	0	0	0	0	0	0	0	-0.77	-0.10	0.36	-0.64	1	4	4	1	1
47	2	1	1	3	3	1	0	1	1	11	0	1	1	2	1	1	1	2	21112	0.884619584	0	0	0	0	0	0	0	1	0	0	0	1	0	-0.47	1.36	-1.10	0.43	2	5	1	4	2
43	2	2	1	2	3	4	1	1	1	22	1	1	1	1	1	1	1	1	11111	1	0	0	0	0	0	0	0	0	0	0	0	0	0	-0.33	-0.40	-0.81	-0.53	3	3	2	3	0
62	4	1	2	1	1	1	1	1	0	22	1	1	0	5	1	1	3	4	51134	0.301992894	1	1	0	0	1	0	1	1	1	0	0	0	0	1.28	2.32	1.60	0.86	5	5	5	5	2
55	3	2	1	1	5	1	0	1	1	18	0	1	0	1	1	1	1	1	11111	1	0	1	1	0	0	0	0	1	0	1	0	0	0	-1.33	1.11	2.12	1.50	1	5	5	5	2
65	4	2	1	3	1	3	0	1	1	30	1	1	1	2	1	1	2	1	21121	0.87607949	1	0	0	0	0	0	0	1	0	0	0	1	0	-0.06	1.13	-0.22	0.33	4	5	3	4	2
50	3	2	1	3	1	4	1	1	0	23	1	1	1	1	1	1	1	2	11112	0.95066156	0	0	0	0	0	0	0	0	0	0	0	0	0	-0.33	-0.40	-0.81	-0.53	3	3	2	3	0
44	2	2	1	1	2	2	0	1	1	27	1	1	0	1	1	1	1	1	11111	1	0	0	1	0	0	0	0	0	0	0	0	0	0	-0.77	-0.10	0.36	-0.64	1	4	4	1	1
48	2	1	1	3	3	2	0	1	1	27	1	0	1	1	1	1	1	1	11111	1	0	0	0	0	0	0	0	0	0	0	0	0	0	-0.33	-0.40	-0.81	-0.53	3	3	2	3	0
49	2	1	1	2	1	3	0	0	1	20	1	0	1	1	1	1	1	1	11111	1	0	0	1	0	0	0	0	0	1	0	0	0	0	-0.33	-0.67	0.37	0.84	2	1	4	4	2
60	4	2	1	3	1	1	0	1	0	28	1	1	1	1	1	1	1	2	11112	0.95066156	1	0	0	0	0	0	0	0	1	0	0	1	0	0.63	-0.78	-0.01	1.52	5	1	3	5	2
60	4	1	1	1	5	2	0	0	0	14	0	0	1	1	1	1	1	1	11111	1	0	0	0	0	0	0	0	0	0	0	0	0	0	-0.33	-0.40	-0.81	-0.53	3	3	2	3	0
36	1	1	1	3	4	1	0	0	1	30	1	1	1	1	1	1	1	1	11111	1	0	0	1	0	0	0	0	0	0	0	0	0	0	-0.77	-0.10	0.36	-0.64	1	4	4	1	1
38	1	2	1	3	4	4	0	1	1	24	1	1	1	1	1	1	1	1	11111	1	0	0	0	0	0	0	0	0	1	0	0	0	0	0.11	-0.98	-0.80	0.95	4	1	2	5	1
55	3	2	1	2	1	2	0	1	0	22	1	0	0	1	1	1	2	1	11121	0.942121466	1	0	0	0	0	0	0	0	0	0	0	0	0	0.08	-0.64	0.08	-0.63	4	1	4	1	1
70	5	1	1	3	5	3	1	1	1	26	1	0	1	1	1	1	1	1	11111	1	1	0	1	0	0	0	0	0	0	0	0	0	0	-0.36	-0.33	1.25	-0.74	2	3	5	1	2
33	1	1	1	1	2	2	0	0	1	9	0	1	1	1	1	1	1	1	11111	1	0	0	0	0	0	1	0	0	0	0	0	0	0	-1.09	-0.30	-1.30	1.83	1	3	1	5	1
69	4	1	1	3	5	3	1	1	0	31	1	1	1	1	1	1	1	2	11112	0.95066156	0	1	1	0	0	0	0	1	0	0	0	0	1	-0.01	2.93	1.50	-1.22	4	5	5	1	2
48	2	2	2	1	5	2	0	1	1	33	1	1	1	1	1	1	1	1	11111	1	1	0	0	0	0	0	0	0	0	0	0	0	0	0.08	-0.64	0.08	-0.63	4	1	4	1	1
62	4	1	1	2	3	1	0	1	1	25	1	1	0	1	1	1	2	1	11121	0.942121466	0	1	0	0	0	0	1	0	0	0	0	0	0	-1.32	2.04	1.14	-0.61	1	5	5	2	2
56	3	2	2	3	5	1	0	1	0	20	1	1	1	1	1	1	1	1	11111	1	0	0	1	0	0	0	0	0	0	0	0	0	0	-0.77	-0.10	0.36	-0.64	1	4	4	1	1
44	2	1	1	3	1	2	1	0	1	13	0	0	1	1	1	1	1	1	11111	1	0	0	0	0	0	0	0	0	0	0	0	0	0	-0.33	-0.40	-0.81	-0.53	3	3	2	3	0
37	1	1	1	2	4	3	1	1	1	7	0	0	0	1	1	1	1	1	11111	1	1	0	0	0	0	0	0	0	0	0	0	0	0	0.08	-0.64	0.08	-0.63	4	1	4	1	1
54	3	2	1	1	5	2	1	1	0	10	0	0	1	1	1	1	1	1	11111	1	1	0	1	0	0	0	0	0	0	0	0	1	0	-0.26	0.10	1.15	-0.07	3	4	5	4	2
36	1	1	1	1	5	2	0	1	1	24	1	1	1	1	1	1	1	1	11111	1	0	0	0	0	0	0	0	0	0	0	0	0	0	-0.33	-0.40	-0.81	-0.53	3	3	2	3	0
48	2	1	1	3	4	2	0	1	1	24	1	1	1	1	1	1	1	1	11111	1	0	0	1	0	0	0	0	0	0	1	0	0	0	-0.96	-0.12	0.70	1.02	1	4	4	5	2
46	2	2	1	2	5	2	0	1	1	10	0	1	1	1	1	1	1	1	11111	1	0	0	0	0	0	0	0	0	0	0	0	0	0	-0.33	-0.40	-0.81	-0.53	3	3	2	3	0
50	3	2	1	3	1	2	0	1	1	30	1	1	1	1	1	1	1	1	11111	1	0	0	0	0	0	0	0	0	0	0	0	0	0	-0.33	-0.40	-0.81	-0.53	3	3	2	3	0
72	5	2	1	2	1	2	0	1	0	20	1	1	1	1	1	1	1	1	11111	1	1	0	0	0	0	0	0	0	0	0	0	0	0	0.08	-0.64	0.08	-0.63	4	1	4	1	1
42	2	2	1	2	4	1	0	1	1	22	1	1	0	1	1	1	1	1	11111	1	0	0	0	0	0	0	0	0	0	0	0	0	0	-0.33	-0.40	-0.81	-0.53	3	3	2	3	0
49	2	2	1	1	1	3	0	1	0	22	1	0	1	1	1	1	1	1	11111	1	0	0	1	0	0	0	0	0	0	0	0	0	0	-0.77	-0.10	0.36	-0.64	1	4	4	1	1
68	4	2	1	2	1	2	0	1	0	16	0	1	1	1	1	1	1	1	11111	1	0	0	0	0	0	1	0	0	1	0	0	0	0	-0.65	-0.88	-1.29	3.30	1	1	1	5	2
61	4	1	1	3	1	1	1	1	0	24	1	0	1	1	1	1	3	2	11132	0.812263001	0	0	0	1	0	0	0	0	0	0	1	0	0	2.82	0.04	-0.69	-0.59	5	4	3	2	2
65	4	1	1	2	1	1	1	1	1	32	1	0	0	1	1	1	2	1	11121	0.942121466	1	0	0	0	0	0	0	0	0	0	0	1	0	0.19	-0.21	-0.02	0.04	4	3	3	4	2
42	2	1	1	3	1	2	0	0	0	17	0	1	0	1	1	1	2	1	11121	0.942121466	0	0	1	0	0	0	0	0	0	0	0	0	0	-0.77	-0.10	0.36	-0.64	1	4	4	1	1
41	2	1	1	3	3	4	0	1	1	24	1	1	1	1	1	1	1	1	11111	1	0	0	1	0	0	0	0	0	0	0	0	0	0	-0.77	-0.10	0.36	-0.64	1	4	4	1	1
61	4	1	1	2	1	1	0	0	1	24	1	1	0	1	1	1	2	1	11121	0.942121466	1	0	1	0	0	0	0	0	0	0	0	0	0	-0.36	-0.33	1.25	-0.74	2	3	5	1	2
49	2	1	1	2	1	1	1	1	1	23	1	1	1	1	1	1	1	1	11111	1	0	0	1	0	0	0	0	0	0	0	0	0	0	-0.77	-0.10	0.36	-0.64	1	4	4	1	1
37	1	2	1	3	2	3	0	1	0	20	1	1	1	1	1	1	1	1	11111	1	1	0	0	0	0	0	0	0	1	0	0	0	0	0.52	-1.21	0.09	0.84	5	1	4	4	2
70	5	1	1	3	1	1	1	1	0	20	1	1	0	1	1	2	1	1	11211	0.955416945	1	0	1	1	0	1	0	0	0	0	0	0	0	1.23	-0.69	0.62	1.87	5	1	4	5	2
41	2	2	1	3	2	4	1	1	1	24	1	1	1	1	1	1	3	1	11131	0.861601441	0	0	0	0	0	0	0	1	0	0	1	1	0	0.32	2.27	-0.85	0.11	5	5	1	4	2
50	3	2	1	2	1	2	1	1	0	22	1	0	0	1	1	1	1	1	11111	1	0	0	0	0	0	0	0	1	0	0	0	1	0	-0.47	1.36	-1.10	0.43	2	5	1	4	2
48	2	1	1	3	5	1	1	1	0	26	1	1	0	1	1	1	1	1	11111	1	0	0	0	0	0	0	0	0	0	0	0	0	0	-0.33	-0.40	-0.81	-0.53	3	3	2	3	0
45	2	1	1	3	3	3	0	1	1	26	1	1	1	1	1	1	1	1	11111	1	0	0	1	0	0	0	0	0	1	0	0	1	0	-0.23	-0.24	0.27	1.51	3	3	4	5	2
64	4	2	1	3	5	2	1	1	0	25	1	1	1	2	1	1	2	1	21121	0.87607949	0	0	0	0	0	0	0	0	0	0	0	1	0	-0.22	0.03	-0.91	0.15	3	4	1	4	1
38	1	2	1	1	5	4	1	1	1	24	1	1	1	1	1	1	1	1	11111	1	0	0	0	0	0	0	0	0	0	0	0	0	0	-0.33	-0.40	-0.81	-0.53	3	3	2	3	0
43	2	2	1	2	1	2	0	1	1	22	1	1	0	1	1	1	2	1	11121	0.942121466	1	0	0	1	0	0	0	0	0	0	0	0	1	3.57	0.70	-0.34	-1.44	5	5	3	1	2
70	5	2	1	1	1	1	0	1	0	28	1	1	1	1	1	1	2	1	11121	0.942121466	1	0	1	1	0	0	0	0	0	0	1	1	0	2.89	0.54	1.27	-0.13	5	5	5	4	2
58	3	1	1	3	5	1	1	1	1	21	1	1	1	1	1	1	2	1	11121	0.942121466	1	0	1	0	0	0	0	1	0	0	0	1	0	-0.51	1.44	0.95	0.22	2	5	5	4	2
55	3	1	1	1	1	2	1	0	0	17	0	1	1	1	1	1	1	1	11111	1	1	0	0	0	0	0	0	0	0	0	0	0	0	0.08	-0.64	0.08	-0.63	4	1	4	1	1
50	3	2	1	1	3	4	1	1	1	33	1	1	0	1	1	1	1	1	11111	1	0	0	1	0	0	0	0	0	1	0	0	0	0	-0.33	-0.67	0.37	0.84	2	1	4	4	2
43	2	2	1	3	4	2	0	1	1	30	1	1	1	1	1	1	1	1	11111	1	0	0	0	0	0	0	0	1	0	0	0	0	0	-0.58	0.93	-1.00	-0.25	1	5	1	4	1
64	4	2	2	2	1	3	0	1	0	20	1	0	0	1	1	1	2	2	11122	0.892783025	0	0	1	0	0	0	0	0	0	0	0	0	0	-0.77	-0.10	0.36	-0.64	1	4	4	1	1
74	5	2	2	1	1	4	1	1	1	29	1	0	0	1	1	1	1	1	11111	1	1	0	0	0	0	0	0	0	0	0	0	0	0	0.08	-0.64	0.08	-0.63	4	1	4	1	1
35	1	1	1	3	1	2	0	0	1	16	0	1	1	1	1	1	1	1	11111	1	1	0	0	0	0	0	0	0	0	0	0	0	0	0.08	-0.64	0.08	-0.63	4	1	4	1	1
70	5	1	1	3	1	1	0	1	1	24	1	1	0	1	1	1	3	2	11132	0.812263001	0	0	0	0	0	0	0	0	1	1	1	0	0	0.71	-0.10	-0.21	2.29	5	4	3	5	2
45	2	2	1	3	4	3	0	1	0	27	1	1	1	2	1	2	2	1	21221	0.831496435	0	0	0	0	0	0	0	1	1	0	0	1	0	-0.03	0.79	-1.09	1.91	4	5	1	5	2
48	2	2	1	2	4	2	0	1	1	22	1	1	1	1	1	1	1	1	11111	1	1	0	0	0	0	0	0	0	0	0	0	0	0	0.08	-0.64	0.08	-0.63	4	1	4	1	1
56	3	2	1	3	1	1	0	1	1	12	0	1	0	1	1	2	1	2	11212	0.906078505	0	0	1	0	0	0	0	0	0	0	1	0	0	0.02	0.81	0.62	-0.96	4	5	4	1	2
30	1	1	1	3	2	4	1	1	1	21	1	1	1	1	1	1	1	1	11111	1	0	0	0	0	0	0	0	0	0	0	0	0	0	-0.33	-0.40	-0.81	-0.53	3	3	2	3	0
32	1	2	1	3	1	1	1	1	1	27	1	1	1	1	1	1	1	1	11111	1	1	0	0	0	0	0	0	0	0	0	0	0	0	0.08	-0.64	0.08	-0.63	4	1	4	1	1
48	2	2	1	3	5	2	0	1	0	30	1	1	1	1	1	1	1	1	11111	1	0	0	0	0	0	0	0	0	0	0	0	0	0	-0.33	-0.40	-0.81	-0.53	3	3	2	3	0
51	3	2	1	3	5	4	0	1	0	28	1	1	1	1	1	1	1	1	11111	1	1	0	0	0	0	0	0	0	0	0	0	1	0	0.19	-0.21	-0.02	0.04	4	3	3	4	2
47	2	1	1	2	3	4	1	0	1	12	0	0	1	1	1	1	1	1	11111	1	0	0	1	0	0	0	0	0	0	0	1	0	0	0.02	0.81	0.62	-0.96	4	5	4	1	2
51	3	1	1	3	2	4	1	1	1	23	1	1	1	1	1	1	1	1	11111	1	1	0	1	0	0	0	0	0	0	0	0	0	0	-0.36	-0.33	1.25	-0.74	2	3	5	1	2
53	3	1	1	1	5	1	0	0	0	29	1	0	1	1	1	1	1	1	11111	1	1	0	1	0	0	0	0	0	0	0	0	0	0	-0.36	-0.33	1.25	-0.74	2	3	5	1	2
64	4	1	1	1	1	2	0	0	0	23	1	1	0	1	1	1	1	1	11111	1	0	0	0	0	0	0	0	0	0	0	0	0	0	-0.33	-0.40	-0.81	-0.53	3	3	2	3	0
35	1	1	1	1	4	3	1	1	1	15	0	0	0	1	1	1	1	1	11111	1	0	0	0	0	0	0	0	0	0	0	0	1	0	-0.22	0.03	-0.91	0.15	3	4	1	4	1
30	1	1	1	3	1	3	1	1	1	14	0	1	0	1	1	1	1	1	11111	1	0	0	1	0	0	1	0	1	0	0	0	0	0	-1.78	1.34	-0.33	2.00	1	5	3	5	2
61	4	1	1	2	5	2	0	1	1	17	0	0	1	1	1	1	1	1	11111	1	1	0	1	0	0	0	0	0	0	0	0	0	0	-0.36	-0.33	1.25	-0.74	2	3	5	1	2
32	1	1	1	1	4	3	0	0	1	23	1	1	1	1	1	1	1	1	11111	1	0	0	0	0	0	0	0	0	0	0	0	1	0	-0.22	0.03	-0.91	0.15	3	4	1	4	1
54	3	2	1	3	5	4	0	1	0	15	0	0	0	2	1	1	2	1	21121	0.87607949	0	0	1	0	0	0	1	1	1	0	1	1	1	0.58	6.35	0.36	0.13	5	5	4	4	2
58	3	1	1	2	1	1	1	1	1	24	1	1	1	1	1	1	1	1	11111	1	0	1	0	0	0	0	0	1	0	0	0	1	0	-0.59	1.25	0.52	0.63	1	5	4	4	2
61	4	1	1	3	5	3	1	1	0	17	0	0	1	2	1	3	2	1	21321	0.769472945	1	0	0	0	0	0	0	0	0	0	0	0	0	0.08	-0.64	0.08	-0.63	4	1	4	1	1
59	3	1	1	3	2	2	1	1	1	26	1	1	1	1	1	1	1	1	11111	1	1	1	0	0	0	0	0	0	0	0	0	0	0	-0.04	-0.75	1.70	-0.44	4	1	5	3	2
46	2	1	1	2	1	2	1	0	1	16	0	1	1	1	1	1	1	1	11111	1	1	0	1	0	0	0	1	1	0	0	0	0	0	-1.48	3.57	1.38	-0.74	1	5	5	1	2
47	2	1	1	3	1	2	0	1	1	21	1	1	0	1	1	1	1	1	11111	1	0	0	0	0	0	0	0	0	0	0	0	1	0	-0.22	0.03	-0.91	0.15	3	4	1	4	1
40	2	2	1	3	1	2	0	1	1	20	1	1	1	1	1	1	1	1	11111	1	1	0	0	0	0	0	0	0	1	0	0	0	0	0.52	-1.21	0.09	0.84	5	1	4	4	2
50	3	1	1	3	1	1	1	1	1	20	1	1	1	1	1	1	1	1	11111	1	0	1	1	0	0	0	0	0	1	0	0	0	0	-0.45	-0.78	1.99	1.04	2	1	5	5	2
69	4	1	1	2	1	1	0	1	0	15	0	1	0	4	1	4	4	4	41444	0.052596656	1	0	1	1	1	0	0	0	0	1	0	1	0	3.90	-0.63	1.11	1.66	5	2	5	5	2
46	2	2	1	2	5	2	0	1	1	24	1	0	0	1	1	1	3	2	11132	0.812263001	0	0	0	0	0	0	0	0	0	0	0	1	0	-0.22	0.03	-0.91	0.15	3	4	1	4	1
54	3	1	1	2	3	2	1	1	1	23	1	1	1	1	1	1	1	1	11111	1	1	0	1	0	0	0	0	0	0	0	0	1	0	-0.26	0.10	1.15	-0.07	3	4	5	4	2
51	3	2	1	3	1	2	0	1	0	11	0	1	1	1	1	1	1	1	11111	1	0	0	1	0	0	0	0	0	0	0	0	0	0	-0.77	-0.10	0.36	-0.64	1	4	4	1	1
43	2	2	1	1	3	1	1	1	1	28	1	1	1	1	1	1	1	1	11111	1	0	0	0	0	0	0	0	0	0	0	0	0	0	-0.33	-0.40	-0.81	-0.53	3	3	2	3	0
52	3	1	1	3	3	2	1	1	1	18	0	1	0	1	1	1	2	1	11121	0.942121466	1	0	0	0	0	0	0	0	1	0	0	1	0	0.63	-0.78	-0.01	1.52	5	1	3	5	2
71	5	2	1	2	5	1	0	1	0	24	1	0	1	1	1	1	1	1	11111	1	1	0	1	0	1	0	0	0	0	1	0	0	0	1.44	-0.60	1.35	0.73	5	2	5	4	2
68	4	1	1	3	5	4	1	1	1	24	1	1	1	1	1	1	1	1	11111	1	1	0	0	0	0	0	0	0	0	0	0	1	0	0.19	-0.21	-0.02	0.04	4	3	3	4	2
48	2	1	1	2	1	2	0	0	1	15	0	0	1	2	1	1	1	2	21112	0.884619584	0	0	0	0	0	0	0	0	0	0	0	0	0	-0.33	-0.40	-0.81	-0.53	3	3	2	3	0
56	3	1	1	2	1	1	0	0	1	12	0	0	1	1	1	1	2	1	11121	0.942121466	0	0	1	0	1	0	0	0	0	0	0	0	0	1.23	-0.34	0.12	-0.83	5	3	4	1	2
63	4	2	1	1	1	1	0	1	1	21	1	1	1	2	1	2	2	2	21222	0.782157995	0	0	1	0	0	0	0	0	0	0	0	1	0	-0.67	0.33	0.26	0.04	1	4	4	4	2
66	4	2	1	1	5	2	0	1	1	26	1	1	0	1	1	1	2	1	11121	0.942121466	0	0	0	0	0	0	0	0	0	0	0	1	0	-0.22	0.03	-0.91	0.15	3	4	1	4	1
66	4	1	2	2	1	1	0	1	0	20	1	1	1	2	1	2	2	4	21224	0.616921641	1	0	1	0	0	0	0	0	0	0	0	0	0	-0.36	-0.33	1.25	-0.74	2	3	5	1	2
45	2	2	1	3	1	1	0	1	1	16	0	1	1	1	1	1	1	1	11111	1	0	0	0	0	0	0	0	0	0	0	0	0	0	-0.33	-0.40	-0.81	-0.53	3	3	2	3	0
47	2	1	1	3	1	3	0	0	1	8	0	1	0	1	1	1	1	1	11111	1	0	0	0	0	0	0	0	0	0	0	0	0	0	-0.33	-0.40	-0.81	-0.53	3	3	2	3	0
42	2	1	1	3	3	1	1	1	1	25	1	1	1	1	1	1	1	1	11111	1	1	0	0	0	0	0	0	0	0	0	0	0	0	0.08	-0.64	0.08	-0.63	4	1	4	1	1
39	1	1	1	3	3	3	1	1	1	28	1	1	1	1	1	1	1	1	11111	1	0	0	0	0	0	0	0	0	0	0	0	0	0	-0.33	-0.40	-0.81	-0.53	3	3	2	3	0
48	2	1	1	1	5	1	0	1	1	22	1	1	1	1	1	1	1	1	11111	1	0	0	0	0	0	0	0	0	0	0	0	1	0	-0.22	0.03	-0.91	0.15	3	4	1	4	1
39	1	1	1	3	2	3	0	1	0	28	1	1	1	1	1	1	1	1	11111	1	0	0	0	0	0	0	0	0	0	0	0	0	0	-0.33	-0.40	-0.81	-0.53	3	3	2	3	0
43	2	2	2	3	5	2	0	1	1	27	1	0	0	1	1	2	2	1	11221	0.897538411	1	0	0	0	0	0	0	0	0	0	0	0	0	0.08	-0.64	0.08	-0.63	4	1	4	1	1
38	1	1	1	3	1	2	1	1	1	27	1	1	1	1	1	1	1	1	11111	1	0	0	0	0	1	1	0	0	0	0	0	0	0	0.91	-0.55	-1.54	1.64	5	2	1	5	2
52	3	1	1	2	3	4	0	1	1	24	1	1	1	1	1	1	2	1	11121	0.942121466	1	0	0	0	1	0	0	0	0	0	0	1	0	2.19	-0.45	-0.26	-0.15	5	2	3	4	2
43	2	1	1	3	3	2	1	1	1	22	1	1	1	1	1	1	1	1	11111	1	0	0	1	0	0	0	0	0	0	0	0	0	0	-0.77	-0.10	0.36	-0.64	1	4	4	1	1
40	2	2	1	3	5	2	1	1	1	9	0	1	1	1	1	1	1	1	11111	1	0	0	0	0	0	0	0	0	0	0	0	0	0	-0.33	-0.40	-0.81	-0.53	3	3	2	3	0
46	2	2	1	2	5	1	1	1	0	14	0	1	1	2	1	2	2	2	21222	0.782157995	1	0	0	1	0	0	0	0	1	0	0	0	0	2.88	-1.68	-0.04	1.10	5	1	3	5	2
42	2	1	1	3	1	2	0	0	1	23	1	1	1	1	1	1	1	1	11111	1	0	1	1	0	0	0	0	0	0	0	0	1	0	-0.79	0.22	1.88	0.24	1	4	5	4	2
47	2	1	1	2	3	1	1	1	1	26	1	1	1	1	1	1	2	1	11121	0.942121466	0	0	0	0	0	1	0	0	0	0	1	1	0	-0.18	1.03	-1.15	2.18	4	5	1	5	2
67	4	1	1	2	1	2	0	1	1	15	0	1	1	1	1	2	2	2	11222	0.84819997	1	1	0	0	0	0	1	1	0	0	0	0	0	-1.16	3.15	1.83	-0.43	1	5	5	3	2
57	3	1	2	1	5	3	1	1	0	26	1	1	1	1	1	1	1	1	11111	1	1	0	1	0	0	0	0	0	1	0	0	0	0	0.08	-0.91	1.26	0.73	4	1	5	4	2
50	3	1	1	3	2	4	1	1	1	25	1	1	1	1	1	1	1	2	11112	0.95066156	0	0	0	0	0	0	0	0	1	0	0	0	0	0.11	-0.98	-0.80	0.95	4	1	2	5	1
63	4	1	1	3	2	4	0	1	1	19	0	0	0	1	1	1	1	1	11111	1	1	0	0	0	0	0	0	0	0	0	0	0	0	0.08	-0.64	0.08	-0.63	4	1	4	1	1
48	2	2	2	3	3	4	0	1	1	27	1	1	0	1	1	1	2	1	11121	0.942121466	0	0	0	0	0	1	0	0	0	1	0	1	1	-0.04	1.90	-1.36	3.10	4	5	1	5	2
64	4	2	1	2	1	2	0	1	1	27	1	1	1	1	1	1	4	4	11144	0.533709212	1	0	0	0	0	0	0	0	0	0	0	1	0	0.19	-0.21	-0.02	0.04	4	3	3	4	2
49	2	1	1	2	3	1	0	1	1	20	1	1	1	1	1	1	2	1	11121	0.942121466	1	1	1	0	0	0	0	0	0	1	0	1	0	-0.57	-0.03	3.10	1.79	1	4	5	5	2
46	2	1	1	3	2	3	1	0	1	29	1	0	0	1	1	1	1	1	11111	1	1	0	1	0	0	0	0	0	0	0	0	0	0	-0.36	-0.33	1.25	-0.74	2	3	5	1	2
47	2	1	1	3	3	1	0	1	1	18	0	0	1	1	1	1	1	1	11111	1	1	0	0	0	0	0	0	0	0	0	0	0	0	0.08	-0.64	0.08	-0.63	4	1	4	1	1
46	2	2	1	3	4	3	0	1	1	21	1	0	0	1	1	1	2	1	11121	0.942121466	0	0	0	0	0	0	1	0	0	0	0	0	0	-1.20	2.16	-0.48	-0.81	1	5	3	1	1
37	1	2	1	3	4	4	0	1	1	27	1	0	1	1	1	1	1	1	11111	1	0	0	0	0	0	0	0	0	0	0	0	0	0	-0.33	-0.40	-0.81	-0.53	3	3	2	3	0
32	1	1	1	3	2	4	0	0	1	27	1	1	1	1	1	1	2	1	11121	0.942121466	0	0	1	0	0	1	0	1	0	0	0	1	0	-1.67	1.77	-0.43	2.67	1	5	3	5	2
46	2	1	1	3	1	1	0	0	1	13	0	1	1	1	1	1	1	1	11111	1	1	0	0	0	0	0	0	0	0	0	0	0	0	0.08	-0.64	0.08	-0.63	4	1	4	1	1
55	3	2	1	3	1	1	0	1	1	30	1	1	1	2	1	1	4	1	21141	0.68224203	0	0	1	0	0	0	0	0	0	1	0	1	0	-0.86	0.31	0.60	1.70	1	4	4	5	2
43	2	2	1	2	4	1	0	1	0	26	1	1	1	1	1	1	1	1	11111	1	1	0	0	0	0	0	0	0	0	0	0	1	0	0.19	-0.21	-0.02	0.04	4	3	3	4	2
32	1	1	1	1	4	4	1	0	1	26	1	0	1	1	1	1	1	1	11111	1	0	0	0	0	0	1	0	0	0	0	0	0	0	-1.09	-0.30	-1.30	1.83	1	3	1	5	1
68	4	2	1	1	1	1	0	1	1	25	1	1	0	1	1	1	2	1	11121	0.942121466	1	0	0	0	0	0	1	1	0	0	0	0	0	-1.04	3.26	0.21	-0.63	1	5	4	2	2
35	1	2	1	3	4	2	0	1	1	32	1	1	1	1	1	1	1	1	11111	1	0	0	0	0	0	0	0	0	0	0	0	0	0	-0.33	-0.40	-0.81	-0.53	3	3	2	3	0
57	3	1	1	1	5	4	1	1	0	29	1	1	0	3	1	1	3	1	31131	0.703682545	1	0	0	0	0	0	0	1	0	0	0	1	0	-0.06	1.13	-0.22	0.33	4	5	3	4	2
64	4	2	1	3	5	2	0	1	0	25	1	1	1	2	1	1	1	1	21111	0.933958024	0	0	0	0	0	0	0	0	0	0	0	1	0	-0.22	0.03	-0.91	0.15	3	4	1	4	1
64	4	1	1	1	5	3	0	0	0	23	1	0	0	1	1	1	1	1	11111	1	1	0	1	0	0	0	0	0	0	0	0	0	0	-0.36	-0.33	1.25	-0.74	2	3	5	1	2
42	2	2	1	1	4	3	0	1	0	26	1	0	0	1	1	1	2	1	11121	0.942121466	0	0	0	0	0	0	0	0	0	0	0	0	0	-0.33	-0.40	-0.81	-0.53	3	3	2	3	0
48	2	2	2	2	1	1	0	1	0	12	0	1	1	1	1	1	2	2	11122	0.892783025	0	1	1	0	0	0	0	1	0	0	0	0	0	-1.14	1.13	1.79	-0.16	1	5	5	4	2
39	1	1	1	3	1	2	1	0	0	23	1	1	0	1	1	1	2	2	11122	0.892783025	0	0	1	0	0	0	0	1	0	0	0	1	0	-0.92	1.67	0.07	0.32	1	5	3	4	2
63	4	1	1	1	1	2	0	0	0	17	0	1	1	1	1	1	1	1	11111	1	0	0	0	0	0	0	0	0	0	0	0	0	0	-0.33	-0.40	-0.81	-0.53	3	3	2	3	0
54	3	1	1	3	5	3	1	1	0	23	1	0	0	4	1	3	2	1	41321	0.548295803	0	0	0	0	0	0	1	1	0	0	0	1	1	-0.21	5.72	-1.07	-0.91	4	5	1	1	2
46	2	1	1	2	1	2	0	1	1	17	0	1	1	1	1	1	1	1	11111	1	1	0	1	0	0	0	0	0	0	0	1	0	0	0.43	0.58	1.50	-1.06	5	5	5	1	2
47	2	1	1	2	3	3	1	0	1	21	1	0	0	1	1	1	1	1	11111	1	1	0	1	0	0	0	0	0	0	0	0	0	0	-0.36	-0.33	1.25	-0.74	2	3	5	1	2
61	4	1	1	3	1	1	1	1	0	24	1	1	1	1	1	1	1	1	11111	1	1	0	0	0	0	0	0	0	1	0	0	1	0	0.63	-0.78	-0.01	1.52	5	1	3	5	2
61	4	1	1	2	5	1	0	0	0	11	0	1	0	1	1	1	1	1	11111	1	1	0	0	0	0	0	0	0	0	0	1	0	0	0.88	0.27	0.33	-0.95	5	4	4	1	2
47	2	2	1	3	4	3	1	1	1	22	1	0	1	1	1	1	1	1	11111	1	1	0	0	0	0	0	0	0	0	0	0	0	0	0.08	-0.64	0.08	-0.63	4	1	4	1	1
46	2	1	1	2	5	1	1	1	0	22	1	0	1	1	1	1	1	2	11112	0.95066156	1	1	1	0	1	0	0	0	0	1	1	1	0	2.22	0.63	3.11	1.28	5	5	5	5	2
43	2	1	1	3	1	2	0	1	1	21	1	1	1	1	1	1	1	1	11111	1	0	0	1	0	0	0	0	0	0	0	0	0	0	-0.77	-0.10	0.36	-0.64	1	4	4	1	1
43	2	1	1	3	4	2	1	1	1	27	1	1	1	1	1	1	1	1	11111	1	0	0	1	0	0	1	0	1	0	0	0	1	0	-1.67	1.77	-0.43	2.67	1	5	3	5	2
71	5	1	2	2	5	2	1	1	1	19	0	0	1	2	1	1	2	1	21121	0.87607949	1	0	0	0	0	0	0	0	1	0	0	0	0	0.52	-1.21	0.09	0.84	5	1	4	4	2
51	3	2	1	3	1	1	0	1	0	19	0	1	1	1	1	1	2	1	11121	0.942121466	1	0	0	0	1	0	0	0	0	0	0	1	1	3.32	1.34	-0.55	-1.21	5	5	3	1	2
36	1	2	1	1	4	3	1	1	1	26	1	0	1	1	1	1	1	1	11111	1	0	0	0	0	0	0	0	0	0	0	0	0	0	-0.33	-0.40	-0.81	-0.53	3	3	2	3	0
59	3	1	2	2	5	1	1	1	1	21	1	1	0	4	1	4	4	4	41444	0.052596656	1	0	0	1	1	0	1	0	0	0	0	0	0	3.56	1.21	0.03	-0.84	5	5	3	1	2
67	4	2	2	2	1	2	0	1	0	29	1	1	1	1	1	1	1	1	11111	1	1	1	0	1	1	0	0	0	0	0	0	0	0	4.32	-1.46	1.33	-0.37	5	1	5	3	2
36	1	1	1	3	4	4	1	0	1	24	1	1	1	1	1	1	1	1	11111	1	0	1	0	0	0	0	0	0	0	1	0	0	0	-0.64	-0.54	1.15	1.33	1	2	5	5	2
46	2	1	1	1	2	2	0	0	1	30	1	1	1	1	1	1	1	1	11111	1	1	0	0	0	0	0	0	0	0	0	0	0	0	0.08	-0.64	0.08	-0.63	4	1	4	1	1
46	2	1	1	1	4	4	0	1	1	30	1	0	1	1	1	1	1	1	11111	1	1	1	1	0	0	0	0	0	0	0	0	0	0	-0.48	-0.44	2.87	-0.55	2	2	5	2	2
35	1	1	1	3	4	1	1	1	1	25	1	1	1	1	1	1	1	1	11111	1	0	0	0	0	0	0	0	1	0	0	0	0	0	-0.58	0.93	-1.00	-0.25	1	5	1	4	1
46	2	1	1	2	3	2	1	1	1	29	1	1	1	1	1	1	1	1	11111	1	1	0	1	0	0	0	0	0	0	0	0	1	0	-0.26	0.10	1.15	-0.07	3	4	5	4	2
49	2	2	1	2	4	2	0	1	0	21	1	1	0	1	1	1	2	3	11123	0.824143892	0	0	0	0	1	0	0	0	0	0	0	0	0	1.67	-0.65	-1.05	-0.72	5	1	1	1	1
39	1	2	1	1	4	2	0	1	1	29	1	0	1	1	1	1	1	1	11111	1	0	0	1	0	0	0	0	0	0	0	0	0	0	-0.77	-0.10	0.36	-0.64	1	4	4	1	1
65	4	1	1	2	1	1	0	0	0	26	1	1	1	1	1	1	1	1	11111	1	1	0	0	0	1	0	0	0	0	0	1	0	1	4.01	1.82	-0.20	-2.21	5	5	3	1	2
72	5	2	1	3	5	3	0	1	0	30	1	1	1	1	1	1	1	1	11111	1	1	0	0	0	0	0	0	1	0	0	1	0	0	0.63	1.61	0.14	-0.67	5	5	4	1	2
79	5	2	2	1	5	2	0	1	0	27	1	1	0	1	1	1	1	1	11111	1	1	0	1	0	0	0	0	0	0	0	0	1	0	-0.26	0.10	1.15	-0.07	3	4	5	4	2
46	2	1	1	3	1	2	0	0	1	23	1	1	1	1	1	1	1	1	11111	1	0	0	0	0	1	0	0	0	0	1	0	0	0	1.48	-0.67	-0.71	0.94	5	1	3	5	2
53	3	1	1	1	4	1	1	1	1	15	0	1	0	1	1	1	1	1	11111	1	0	0	0	0	0	0	0	0	0	0	0	0	0	-0.33	-0.40	-0.81	-0.53	3	3	2	3	0
67	4	2	1	1	5	1	0	1	0	21	1	1	1	1	4	4	3	1	14431	0.457426472	1	0	0	0	0	0	1	0	0	0	1	1	0	0.11	3.26	0.56	-0.55	4	5	4	2	2
64	4	2	1	2	5	1	0	1	1	23	1	0	0	1	1	1	1	1	11111	1	0	0	0	0	0	0	0	0	1	0	0	1	0	0.22	-0.55	-0.90	1.62	5	2	1	5	2
50	3	2	1	3	1	3	0	1	0	20	1	1	1	1	1	1	1	2	11112	0.95066156	0	0	1	0	0	0	0	0	0	0	0	1	0	-0.67	0.33	0.26	0.04	1	4	4	4	2
40	2	1	1	1	1	2	1	1	1	23	1	1	1	1	1	1	1	1	11111	1	1	0	0	0	0	0	0	0	0	0	0	0	0	0.08	-0.64	0.08	-0.63	4	1	4	1	1
47	2	2	1	1	1	3	0	1	1	15	0	1	1	1	1	1	1	1	11111	1	1	0	0	0	0	0	0	1	0	0	0	0	0	-0.17	0.70	-0.11	-0.35	4	5	3	3	2
31	1	1	1	3	4	3	0	0	1	24	1	1	0	1	1	1	1	1	11111	1	0	0	1	0	0	0	0	0	0	0	0	0	0	-0.77	-0.10	0.36	-0.64	1	4	4	1	1
60	4	2	2	3	5	2	0	1	0	21	1	1	0	1	1	1	1	1	11111	1	1	1	0	0	0	0	0	1	0	0	0	1	0	-0.18	1.02	1.40	0.52	4	5	5	4	2
45	2	1	1	3	1	2	1	1	1	22	1	1	1	1	1	1	1	1	11111	1	0	0	0	0	0	0	1	0	0	0	0	0	0	-1.20	2.16	-0.48	-0.81	1	5	3	1	1
49	2	2	2	1	4	1	0	1	1	21	1	1	0	1	1	1	1	1	11111	1	1	1	0	0	1	0	0	0	0	0	0	1	1	3.20	1.23	1.07	-1.01	5	5	5	1	2
64	4	1	1	1	2	2	0	0	1	26	1	0	1	1	1	1	1	1	11111	1	1	0	0	0	0	0	0	1	0	0	0	0	0	-0.17	0.70	-0.11	-0.35	4	5	3	3	2
53	3	2	1	3	4	2	0	1	0	28	1	1	1	1	1	1	1	1	11111	1	1	0	1	0	0	0	0	0	0	0	0	0	0	-0.36	-0.33	1.25	-0.74	2	3	5	1	2
39	1	2	1	2	3	2	0	1	1	31	1	1	1	1	1	1	1	1	11111	1	0	0	1	0	0	0	0	0	0	0	0	0	0	-0.77	-0.10	0.36	-0.64	1	4	4	1	1
52	3	2	1	3	5	1	1	1	0	26	1	0	1	1	1	1	2	1	11121	0.942121466	1	0	0	0	0	0	0	0	0	0	0	1	0	0.19	-0.21	-0.02	0.04	4	3	3	4	2
37	1	1	1	3	5	2	1	0	0	27	1	1	0	1	1	1	1	1	11111	1	0	0	1	0	0	0	0	0	0	0	0	0	0	-0.77	-0.10	0.36	-0.64	1	4	4	1	1
45	2	1	1	1	5	2	0	1	1	9	0	1	1	1	1	1	2	1	11121	0.942121466	1	0	1	0	0	0	0	0	0	1	0	0	0	-0.55	-0.35	1.59	0.92	1	3	5	5	2
40	2	1	1	3	2	4	1	1	1	26	1	1	0	1	1	1	1	1	11111	1	0	0	1	0	0	0	0	0	0	0	0	0	0	-0.77	-0.10	0.36	-0.64	1	4	4	1	1
39	1	2	1	3	4	4	0	1	1	25	1	1	0	1	1	1	1	1	11111	1	1	0	1	0	0	0	0	0	1	0	0	0	0	0.08	-0.91	1.26	0.73	4	1	5	4	2
36	1	1	1	3	1	2	1	0	1	18	0	1	0	1	1	1	1	1	11111	1	0	0	1	0	0	0	0	0	0	0	0	0	0	-0.77	-0.10	0.36	-0.64	1	4	4	1	1
68	4	1	2	3	5	1	1	1	1	23	1	1	1	1	1	1	1	1	11111	1	1	0	0	0	0	0	0	0	0	0	0	0	0	0.08	-0.64	0.08	-0.63	4	1	4	1	1
64	4	2	1	2	5	3	0	1	0	29	1	0	1	1	1	1	1	1	11111	1	1	1	1	0	0	0	1	0	1	1	1	0	0	-0.31	2.42	3.79	2.00	3	5	5	5	2
39	1	1	1	3	1	1	0	0	1	23	1	1	1	1	1	1	1	1	11111	1	1	0	0	0	0	0	0	0	1	0	0	0	0	0.52	-1.21	0.09	0.84	5	1	4	4	2
52	3	2	1	2	5	4	0	1	0	20	1	1	0	1	1	1	3	1	11131	0.861601441	1	1	1	0	0	0	0	0	1	0	0	1	0	0.06	-0.59	2.77	1.61	4	2	5	5	2
30	1	1	1	1	1	4	0	0	1	19	0	1	1	1	1	1	1	1	11111	1	0	0	1	0	0	0	0	0	0	1	0	0	0	-0.96	-0.12	0.70	1.02	1	4	4	5	2
47	2	1	1	1	1	4	0	0	1	17	0	1	0	1	1	1	1	1	11111	1	1	0	1	0	0	0	0	0	0	1	0	0	0	-0.55	-0.35	1.59	0.92	1	3	5	5	2
55	3	2	1	2	5	1	1	1	0	27	1	0	1	1	1	1	1	1	11111	1	1	0	0	0	1	0	0	0	0	0	0	0	0	2.08	-0.88	-0.16	-0.82	5	1	3	1	2
54	3	2	1	3	1	2	0	1	1	24	1	1	1	1	1	1	2	1	11121	0.942121466	1	0	0	0	0	0	0	0	0	1	0	0	0	-0.11	-0.66	0.42	1.03	4	1	4	5	2
38	1	1	1	3	1	1	0	1	0	14	0	1	0	1	1	1	1	1	11111	1	1	0	1	0	0	0	0	0	0	0	0	0	0	-0.36	-0.33	1.25	-0.74	2	3	5	1	2
30	1	1	1	3	1	2	1	1	1	31	1	1	1	1	1	1	1	1	11111	1	1	0	0	0	0	0	0	0	0	0	0	0	0	0.08	-0.64	0.08	-0.63	4	1	4	1	1
50	3	2	2	2	5	1	0	1	1	27	1	1	0	1	1	1	2	1	11121	0.942121466	1	0	0	0	0	0	0	0	0	0	0	1	0	0.19	-0.21	-0.02	0.04	4	3	3	4	2
45	2	2	2	3	4	2	0	1	1	25	1	1	1	1	1	1	1	1	11111	1	0	0	0	0	0	0	0	0	1	0	0	0	0	0.11	-0.98	-0.80	0.95	4	1	2	5	1
37	1	1	1	3	1	4	1	0	1	28	1	1	0	1	1	1	1	1	11111	1	0	0	0	0	0	0	0	0	0	0	0	0	0	-0.33	-0.40	-0.81	-0.53	3	3	2	3	0
39	1	2	1	3	2	4	0	1	1	31	1	1	1	1	1	1	1	1	11111	1	0	0	0	0	0	0	0	0	0	0	0	0	0	-0.33	-0.40	-0.81	-0.53	3	3	2	3	0
72	5	1	2	2	5	1	1	1	1	22	1	0	0	1	1	1	1	1	11111	1	1	0	0	0	1	1	0	0	1	0	0	0	0	1.76	-1.36	-0.65	3.01	5	1	3	5	2
44	2	1	1	2	4	3	1	0	1	22	1	1	1	1	1	1	1	1	11111	1	1	0	0	0	0	0	0	0	0	0	0	0	0	0.08	-0.64	0.08	-0.63	4	1	4	1	1
38	1	1	1	3	1	2	1	1	1	27	1	1	1	1	1	1	1	1	11111	1	0	0	0	0	0	0	0	1	1	0	0	0	0	-0.14	0.36	-0.99	1.23	4	5	1	5	2
32	1	2	1	3	2	4	1	1	1	28	1	0	1	1	1	1	1	1	11111	1	0	0	0	0	0	0	0	0	0	0	0	0	0	-0.33	-0.40	-0.81	-0.53	3	3	2	3	0
50	3	1	1	1	2	2	1	0	1	18	0	1	1	1	1	1	2	1	11121	0.942121466	0	0	0	0	0	0	0	0	0	0	0	0	0	-0.33	-0.40	-0.81	-0.53	3	3	2	3	0
53	3	2	1	2	1	2	0	1	1	24	1	1	1	1	1	1	1	1	11111	1	0	0	1	0	0	0	1	0	0	1	0	0	0	-1.84	2.44	1.02	0.74	1	5	5	4	2
39	1	2	1	1	4	4	1	1	1	30	1	1	0	1	1	1	1	1	11111	1	0	0	0	0	0	0	0	0	0	0	0	0	0	-0.33	-0.40	-0.81	-0.53	3	3	2	3	0
49	2	1	1	2	1	1	1	1	1	19	0	1	0	1	1	1	1	1	11111	1	0	0	1	0	0	0	0	0	0	0	0	0	0	-0.77	-0.10	0.36	-0.64	1	4	4	1	1
61	4	1	1	3	5	1	1	1	0	23	1	1	0	3	3	4	2	3	33423	0.356714508	1	0	0	0	1	0	0	0	0	0	0	1	0	2.19	-0.45	-0.26	-0.15	5	2	3	4	2
42	2	1	1	2	1	1	1	0	1	20	1	1	1	1	1	1	2	2	11122	0.892783025	0	0	0	0	1	0	0	0	0	0	0	1	0	1.78	-0.22	-1.15	-0.04	5	3	1	4	2
57	3	1	1	1	3	2	1	0	1	20	1	1	0	1	1	1	1	1	11111	1	1	1	1	0	0	0	0	1	0	1	0	0	0	-0.92	0.88	3.01	1.40	1	5	5	5	2
37	1	1	1	3	1	4	1	1	1	18	0	0	1	1	1	1	1	1	11111	1	0	0	0	0	0	0	0	1	1	0	0	0	0	-0.14	0.36	-0.99	1.23	4	5	1	5	2
62	4	1	1	2	1	1	0	0	0	15	0	1	0	4	1	3	3	1	41331	0.467775779	1	0	1	0	0	0	0	0	0	0	1	0	0	0.43	0.58	1.50	-1.06	5	5	5	1	2
49	2	1	1	3	3	3	1	0	1	24	1	1	1	1	1	1	1	1	11111	1	0	0	0	0	0	0	0	0	0	1	0	0	0	-0.52	-0.42	-0.47	1.13	2	2	3	5	1
42	2	1	1	3	2	3	1	1	1	23	1	1	1	2	1	1	1	1	21111	0.933958024	0	0	1	0	0	0	0	0	0	0	0	0	0	-0.77	-0.10	0.36	-0.64	1	4	4	1	1
42	2	1	1	3	2	4	1	1	1	26	1	1	1	1	1	1	1	1	11111	1	0	0	0	0	0	0	0	0	0	0	0	0	0	-0.33	-0.40	-0.81	-0.53	3	3	2	3	0
43	2	1	1	3	5	3	0	1	0	28	1	1	1	1	1	1	1	1	11111	1	0	0	1	0	1	0	0	1	0	0	0	0	0	0.98	0.99	-0.07	-0.55	5	5	3	2	2
42	2	1	1	1	3	2	1	0	1	7	0	0	1	1	1	1	1	1	11111	1	0	0	0	0	0	0	0	0	0	0	0	1	0	-0.22	0.03	-0.91	0.15	3	4	1	4	1
52	3	2	1	3	4	1	0	1	1	29	1	1	1	1	1	1	1	1	11111	1	1	1	1	0	0	0	0	0	0	0	0	1	0	-0.38	-0.01	2.76	0.13	2	4	5	4	2
35	1	2	1	3	1	2	0	1	0	19	0	1	1	1	1	1	1	1	11111	1	0	0	0	0	0	0	0	0	0	0	0	0	0	-0.33	-0.40	-0.81	-0.53	3	3	2	3	0
33	1	1	1	3	2	4	1	1	1	22	1	1	1	1	1	1	2	1	11121	0.942121466	0	0	0	0	0	0	0	0	0	0	0	0	0	-0.33	-0.40	-0.81	-0.53	3	3	2	3	0
46	2	1	1	3	2	4	0	1	1	23	1	0	0	1	1	1	2	1	11121	0.942121466	1	1	1	0	0	0	0	0	0	0	0	1	0	-0.38	-0.01	2.76	0.13	2	4	5	4	2
53	3	2	1	1	2	3	0	1	1	26	1	1	0	1	1	1	1	1	11111	1	0	0	0	0	0	0	0	0	1	1	0	0	0	-0.08	-1.00	-0.46	2.61	4	1	3	5	2
41	2	2	1	3	1	2	1	1	1	18	0	1	1	1	1	1	1	1	11111	1	0	0	1	0	0	0	0	0	0	0	0	0	0	-0.77	-0.10	0.36	-0.64	1	4	4	1	1
59	3	1	1	1	3	2	0	0	1	14	0	0	1	1	1	1	1	1	11111	1	1	0	0	0	0	0	0	0	0	0	0	0	0	0.08	-0.64	0.08	-0.63	4	1	4	1	1
74	5	2	2	1	1	1	0	1	1	21	1	1	1	3	3	3	3	3	33333	0.363481377	1	0	0	0	1	0	0	1	0	0	1	1	0	2.73	1.79	-0.20	-0.18	5	5	3	4	2
43	2	1	1	3	2	4	1	1	1	8	0	0	1	1	1	1	1	1	11111	1	0	0	0	0	0	0	0	0	0	0	0	0	0	-0.33	-0.40	-0.81	-0.53	3	3	2	3	0
32	1	1	1	1	4	3	0	1	1	20	1	1	1	1	1	1	2	2	11122	0.892783025	0	0	0	0	0	0	0	0	0	0	0	0	0	-0.33	-0.40	-0.81	-0.53	3	3	2	3	0
63	4	2	1	3	5	1	0	1	0	18	0	1	0	1	1	1	1	1	11111	1	1	0	0	0	0	0	0	0	0	0	0	0	0	0.08	-0.64	0.08	-0.63	4	1	4	1	1
46	2	1	1	3	3	3	1	0	1	26	1	1	0	1	1	1	1	1	11111	1	0	0	0	0	0	0	0	0	0	0	0	0	0	-0.33	-0.40	-0.81	-0.53	3	3	2	3	0
60	4	2	1	1	2	1	0	1	0	26	1	1	1	1	1	1	1	1	11111	1	1	0	0	0	0	0	0	0	0	0	0	0	0	0.08	-0.64	0.08	-0.63	4	1	4	1	1
47	2	1	1	2	4	4	0	1	1	19	0	1	0	1	1	1	1	1	11111	1	0	0	0	0	0	0	0	0	0	0	0	0	0	-0.33	-0.40	-0.81	-0.53	3	3	2	3	0
48	2	2	1	3	4	1	1	1	1	11	0	1	1	1	1	1	1	2	11112	0.95066156	0	1	0	0	0	0	0	0	0	0	0	0	0	-0.45	-0.51	0.81	-0.33	2	2	5	3	1
39	1	1	1	1	1	2	1	0	1	27	1	1	0	1	1	1	1	2	11112	0.95066156	0	0	1	0	0	0	0	0	0	1	0	0	0	-0.96	-0.12	0.70	1.02	1	4	4	5	2
43	2	1	1	2	1	3	1	0	1	16	0	0	1	1	1	1	1	1	11111	1	0	0	0	0	0	0	0	0	1	0	0	0	0	0.11	-0.98	-0.80	0.95	4	1	2	5	1
67	4	1	1	2	1	1	1	1	1	17	0	1	1	1	1	1	2	2	11122	0.892783025	1	0	0	0	1	1	0	1	0	0	0	0	0	1.07	0.55	-0.85	1.81	5	5	1	5	2
59	3	1	1	1	4	3	0	0	1	29	1	1	0	1	1	1	1	1	11111	1	1	0	1	0	0	0	0	0	0	0	0	0	0	-0.36	-0.33	1.25	-0.74	2	3	5	1	2
77	5	2	2	2	1	1	0	1	0	23	1	1	1	1	1	1	1	1	11111	1	1	0	0	0	0	0	0	1	0	0	1	1	0	0.73	2.04	0.04	0.01	5	5	3	4	2
65	4	2	1	3	1	1	0	1	1	29	1	0	0	1	1	1	1	1	11111	1	1	0	0	0	0	0	0	0	0	0	1	0	0	0.88	0.27	0.33	-0.95	5	4	4	1	2
66	4	1	1	1	5	2	1	1	0	20	1	1	0	1	1	1	1	1	11111	1	1	0	0	0	0	0	0	0	0	0	0	0	0	0.08	-0.64	0.08	-0.63	4	1	4	1	1
32	1	1	1	3	2	4	0	1	1	8	0	1	1	1	1	1	1	1	11111	1	0	0	1	0	0	0	0	0	0	0	0	0	0	-0.77	-0.10	0.36	-0.64	1	4	4	1	1
37	1	2	1	3	2	4	0	1	1	21	1	0	1	1	1	1	1	1	11111	1	0	0	1	0	0	0	0	0	0	0	0	0	0	-0.77	-0.10	0.36	-0.64	1	4	4	1	1
44	2	1	1	1	4	3	0	0	1	12	0	0	0	1	1	1	1	1	11111	1	1	1	1	0	0	0	0	0	0	0	0	0	0	-0.48	-0.44	2.87	-0.55	2	2	5	2	2
32	1	1	1	1	4	2	0	0	1	25	1	1	1	1	1	1	1	1	11111	1	0	0	0	0	0	0	0	0	0	0	0	0	0	-0.33	-0.40	-0.81	-0.53	3	3	2	3	0
37	1	2	1	1	4	2	0	1	1	29	1	1	0	1	1	1	1	1	11111	1	0	0	0	0	0	0	0	0	0	0	0	0	0	-0.33	-0.40	-0.81	-0.53	3	3	2	3	0
48	2	1	1	3	4	2	0	0	1	25	1	0	1	1	1	1	1	1	11111	1	1	1	1	0	0	0	0	0	0	0	0	0	0	-0.48	-0.44	2.87	-0.55	2	2	5	2	2
50	3	2	1	3	4	2	0	1	0	27	1	1	1	1	1	1	1	1	11111	1	0	0	0	0	0	0	0	0	0	0	0	0	0	-0.33	-0.40	-0.81	-0.53	3	3	2	3	0
33	1	2	2	3	4	1	1	1	1	27	1	1	1	1	1	1	1	1	11111	1	0	0	0	0	0	0	0	0	0	0	0	0	0	-0.33	-0.40	-0.81	-0.53	3	3	2	3	0
51	3	2	1	1	5	2	0	1	0	22	1	0	1	1	1	1	1	1	11111	1	1	0	0	0	0	0	0	0	1	0	0	0	0	0.52	-1.21	0.09	0.84	5	1	4	4	2
60	4	2	1	1	5	1	0	1	0	23	1	1	0	1	1	1	1	1	11111	1	1	1	1	0	0	0	0	0	1	0	0	0	0	-0.04	-1.02	2.87	0.93	4	1	5	5	2
36	1	1	1	1	1	2	1	1	1	29	1	1	1	1	1	1	1	1	11111	1	0	0	0	0	0	0	0	0	0	0	0	0	0	-0.33	-0.40	-0.81	-0.53	3	3	2	3	0
50	3	2	1	3	2	4	0	1	1	27	1	1	0	1	1	1	1	1	11111	1	1	0	0	0	0	0	0	0	0	0	0	0	0	0.08	-0.64	0.08	-0.63	4	1	4	1	1
41	2	2	1	3	3	1	1	1	1	22	1	1	1	1	1	1	1	1	11111	1	0	0	0	0	0	0	0	0	0	0	0	0	0	-0.33	-0.40	-0.81	-0.53	3	3	2	3	0
61	4	1	1	2	1	2	1	1	0	18	0	1	1	1	1	1	2	1	11121	0.942121466	0	0	1	0	1	0	0	0	0	0	1	0	1	3.16	2.36	0.08	-2.21	5	5	4	1	2
73	5	2	1	2	1	2	0	1	1	25	1	1	1	1	1	1	1	1	11111	1	1	0	0	0	0	0	0	0	1	0	0	0	0	0.52	-1.21	0.09	0.84	5	1	4	4	2
50	3	2	1	2	1	2	0	1	1	26	1	1	0	1	1	1	1	1	11111	1	1	0	0	0	0	0	0	1	0	0	0	0	0	-0.17	0.70	-0.11	-0.35	4	5	3	3	2
55	3	2	1	1	1	1	1	1	0	22	1	1	0	2	2	2	5	2	22252	0.489301094	1	0	0	0	0	0	0	0	0	0	1	1	0	0.98	0.70	0.23	-0.28	5	5	4	3	2
44	2	1	1	3	1	1	0	0	1	25	1	1	1	1	1	1	1	1	11111	1	0	0	1	0	0	0	0	0	0	0	0	0	0	-0.77	-0.10	0.36	-0.64	1	4	4	1	1
44	2	2	1	3	1	2	0	1	1	26	1	1	1	1	1	1	1	1	11111	1	0	0	1	0	0	0	0	0	0	0	0	0	0	-0.77	-0.10	0.36	-0.64	1	4	4	1	1
50	3	1	1	3	2	1	0	1	1	26	1	1	1	1	1	1	1	1	11111	1	0	0	1	0	0	0	0	0	1	0	0	0	0	-0.33	-0.67	0.37	0.84	2	1	4	4	2
68	4	1	1	1	1	1	0	0	1	27	1	1	0	1	1	1	1	1	11111	1	0	0	0	0	1	0	0	0	0	0	0	0	0	1.67	-0.65	-1.05	-0.72	5	1	1	1	1
42	2	1	1	3	5	1	1	1	1	24	1	1	0	1	1	1	1	1	11111	1	0	0	0	0	0	0	0	0	0	0	0	0	0	-0.33	-0.40	-0.81	-0.53	3	3	2	3	0
50	3	1	1	3	4	3	1	1	1	27	1	1	1	1	1	1	1	1	11111	1	1	0	0	0	0	0	0	1	0	0	0	0	0	-0.17	0.70	-0.11	-0.35	4	5	3	3	2
37	1	2	1	2	5	3	1	1	1	28	1	1	0	1	1	1	1	1	11111	1	0	0	0	0	0	0	0	0	0	0	0	0	0	-0.33	-0.40	-0.81	-0.53	3	3	2	3	0
40	2	2	1	3	1	1	1	1	1	19	0	1	0	1	1	1	1	1	11111	1	0	0	0	0	0	1	0	0	0	0	0	0	0	-1.09	-0.30	-1.30	1.83	1	3	1	5	1
71	5	2	2	1	1	3	0	1	1	18	0	0	0	1	1	1	1	1	11111	1	1	0	0	0	0	0	0	1	1	0	0	0	0	0.27	0.13	-0.10	1.13	5	4	3	5	2
49	2	2	1	3	5	2	1	1	0	25	1	1	1	1	1	1	1	1	11111	1	0	0	0	0	0	0	0	0	0	0	0	0	0	-0.33	-0.40	-0.81	-0.53	3	3	2	3	0
51	3	1	1	3	1	1	1	0	1	25	1	1	1	1	1	1	1	1	11111	1	0	0	0	0	0	0	0	0	0	0	0	0	0	-0.33	-0.40	-0.81	-0.53	3	3	2	3	0
54	3	2	1	3	2	3	1	1	1	26	1	1	1	1	1	1	1	1	11111	1	0	0	1	0	0	0	0	0	0	0	0	0	0	-0.77	-0.10	0.36	-0.64	1	4	4	1	1
31	1	2	1	3	2	2	0	1	1	28	1	1	1	1	1	1	1	1	11111	1	0	0	0	0	0	0	0	0	0	0	0	0	0	-0.33	-0.40	-0.81	-0.53	3	3	2	3	0
43	2	2	1	3	4	4	0	1	1	26	1	1	1	1	1	1	1	1	11111	1	0	0	0	0	0	0	0	1	0	0	0	0	0	-0.58	0.93	-1.00	-0.25	1	5	1	4	1
54	3	2	2	3	5	1	0	1	0	23	1	0	0	1	1	1	1	1	11111	1	1	0	1	0	0	0	0	1	1	1	0	0	0	-0.37	0.41	1.40	2.68	2	5	5	5	2
47	2	1	1	3	4	3	1	0	1	25	1	1	1	1	1	1	1	1	11111	1	0	0	1	0	0	0	0	0	0	0	0	0	0	-0.77	-0.10	0.36	-0.64	1	4	4	1	1
35	1	2	1	3	1	1	1	1	1	29	1	1	1	1	1	1	1	1	11111	1	0	0	0	0	0	0	0	1	0	0	0	0	0	-0.58	0.93	-1.00	-0.25	1	5	1	4	1
42	2	1	1	1	5	2	0	1	0	20	1	1	1	1	1	1	1	1	11111	1	0	0	0	0	0	0	0	1	0	0	0	0	0	-0.58	0.93	-1.00	-0.25	1	5	1	4	1
42	2	2	1	2	3	3	1	1	1	15	0	1	1	1	1	1	1	1	11111	1	0	0	0	0	0	0	0	0	0	0	0	0	0	-0.33	-0.40	-0.81	-0.53	3	3	2	3	0
34	1	1	1	3	3	2	1	0	1	22	1	1	1	1	1	1	1	1	11111	1	1	0	0	0	0	0	0	0	0	0	0	0	0	0.08	-0.64	0.08	-0.63	4	1	4	1	1
32	1	2	1	3	2	1	1	1	1	23	1	1	0	1	1	1	2	1	11121	0.942121466	0	0	0	0	0	0	0	0	0	0	0	0	0	-0.33	-0.40	-0.81	-0.53	3	3	2	3	0
52	3	1	1	2	3	1	0	1	1	15	0	1	1	1	1	1	1	1	11111	1	1	0	0	0	0	0	0	0	0	0	0	0	0	0.08	-0.64	0.08	-0.63	4	1	4	1	1
51	3	1	1	3	1	1	1	1	0	20	1	1	1	1	1	1	1	1	11111	1	1	0	0	0	0	0	0	0	0	0	0	0	0	0.08	-0.64	0.08	-0.63	4	1	4	1	1
36	1	2	1	3	4	4	0	1	1	28	1	1	0	1	1	1	1	2	11112	0.95066156	0	0	0	0	0	1	0	1	0	0	0	0	0	-1.34	1.03	-1.49	2.11	1	5	1	5	2
63	4	2	2	3	5	4	1	1	1	27	1	0	0	2	1	1	2	1	21121	0.87607949	1	0	0	0	0	0	0	0	0	0	1	1	1	2.12	2.49	-0.06	-1.34	5	5	3	1	2
32	1	2	1	1	4	2	0	1	1	33	1	1	0	1	1	1	1	1	11111	1	0	0	0	0	0	0	0	0	0	0	0	0	0	-0.33	-0.40	-0.81	-0.53	3	3	2	3	0
31	1	2	1	3	2	2	1	1	1	21	1	1	1	1	1	1	1	1	11111	1	0	0	0	0	0	0	0	0	0	0	0	0	0	-0.33	-0.40	-0.81	-0.53	3	3	2	3	0
31	1	1	1	3	3	3	1	1	1	29	1	0	1	1	1	1	1	1	11111	1	0	0	0	0	0	0	0	0	0	0	0	0	0	-0.33	-0.40	-0.81	-0.53	3	3	2	3	0
48	2	2	1	1	4	1	1	1	1	30	1	0	0	1	1	1	1	1	11111	1	0	0	0	0	0	0	0	0	0	0	0	0	0	-0.33	-0.40	-0.81	-0.53	3	3	2	3	0
79	5	2	1	1	1	1	0	1	1	22	1	1	0	1	2	2	1	1	12211	0.90706568	1	0	1	0	0	0	1	0	0	0	0	0	0	-1.23	2.23	1.57	-1.02	1	5	5	1	2
53	3	1	1	3	3	2	1	0	1	25	1	1	1	1	1	1	1	1	11111	1	1	0	1	0	0	0	0	0	0	0	0	0	0	-0.36	-0.33	1.25	-0.74	2	3	5	1	2
49	2	1	1	2	5	2	1	1	1	28	1	1	0	1	1	1	1	2	11112	0.95066156	0	0	0	0	0	0	0	0	0	0	0	0	0	-0.33	-0.40	-0.81	-0.53	3	3	2	3	0
78	5	1	2	2	5	2	0	0	1	26	1	0	1	1	1	1	2	1	11121	0.942121466	0	0	0	0	1	0	0	0	0	0	0	0	0	1.67	-0.65	-1.05	-0.72	5	1	1	1	1
45	2	2	1	2	1	1	0	1	1	22	1	0	1	1	1	1	2	1	11121	0.942121466	0	0	0	0	1	0	1	1	0	0	0	1	0	0.65	3.67	-1.02	-0.04	5	5	1	4	2
64	4	1	1	3	5	2	0	1	0	28	1	1	1	1	1	1	2	1	11121	0.942121466	1	0	1	0	0	0	1	1	0	1	0	0	0	-1.68	3.55	1.72	0.92	1	5	5	5	2
46	2	2	1	3	1	2	0	1	1	7	0	1	1	1	1	1	1	1	11111	1	0	0	0	0	0	0	0	0	1	0	0	1	0	0.22	-0.55	-0.90	1.62	5	2	1	5	2
42	2	2	1	3	4	2	1	1	1	30	1	1	1	1	1	1	1	2	11112	0.95066156	0	0	0	0	0	0	0	0	0	0	0	0	0	-0.33	-0.40	-0.81	-0.53	3	3	2	3	0
75	5	2	1	2	1	1	0	1	1	28	1	0	1	1	5	4	1	4	15414	0.338922449	0	0	1	0	0	0	0	0	0	0	1	0	0	0.02	0.81	0.62	-0.96	4	5	4	1	2
46	2	1	1	3	3	2	1	1	1	23	1	1	0	1	1	1	2	1	11121	0.942121466	0	1	0	0	0	0	0	0	1	0	0	0	0	-0.01	-1.09	0.82	1.15	4	1	5	5	2
37	1	2	1	3	5	4	0	1	0	24	1	1	1	1	1	1	1	1	11111	1	0	0	0	0	0	0	0	0	0	0	0	1	0	-0.22	0.03	-0.91	0.15	3	4	1	4	1
50	3	2	2	3	4	2	0	1	1	12	0	1	0	1	1	1	2	1	11121	0.942121466	0	0	0	0	0	0	0	0	0	0	0	0	0	-0.33	-0.40	-0.81	-0.53	3	3	2	3	0
36	1	2	1	3	2	4	1	1	1	12	0	1	1	1	1	1	1	2	11112	0.95066156	0	0	0	0	0	0	0	1	1	0	0	0	0	-0.14	0.36	-0.99	1.23	4	5	1	5	2
46	2	2	1	3	4	1	1	1	1	24	1	0	0	2	1	1	1	1	21111	0.933958024	0	0	0	0	0	0	0	0	0	0	0	0	0	-0.33	-0.40	-0.81	-0.53	3	3	2	3	0
42	2	2	1	3	1	2	1	1	0	22	1	1	0	1	1	1	1	1	11111	1	0	0	0	0	0	0	0	0	0	0	0	0	0	-0.33	-0.40	-0.81	-0.53	3	3	2	3	0
32	1	2	1	1	4	2	1	1	1	25	1	1	1	1	1	1	1	1	11111	1	0	0	0	0	0	0	0	0	0	0	0	0	0	-0.33	-0.40	-0.81	-0.53	3	3	2	3	0
43	2	2	1	3	4	3	1	1	1	24	1	0	1	1	1	1	1	1	11111	1	0	0	0	0	0	0	0	0	0	0	1	0	0	0.47	0.50	-0.55	-0.85	5	5	3	1	1
39	1	2	1	3	2	2	1	1	1	19	0	1	0	1	1	1	1	1	11111	1	0	0	1	0	0	0	0	0	0	0	0	0	0	-0.77	-0.10	0.36	-0.64	1	4	4	1	1
42	2	2	1	1	4	4	0	1	1	13	0	1	1	1	1	1	1	1	11111	1	0	0	0	0	0	0	0	0	0	0	0	0	0	-0.33	-0.40	-0.81	-0.53	3	3	2	3	0
55	3	2	2	3	5	1	1	1	0	18	0	1	0	1	1	1	1	1	11111	1	0	0	1	0	0	0	0	0	0	0	0	0	1	0.36	1.70	0.07	-1.71	5	5	3	1	2
43	2	1	1	3	1	1	0	1	1	18	0	0	0	1	1	1	3	1	11131	0.861601441	0	0	0	0	0	1	0	0	0	1	0	1	1	-0.04	1.90	-1.36	3.10	4	5	1	5	2
34	1	1	1	3	4	2	1	1	1	26	1	1	0	1	1	1	2	1	11121	0.942121466	0	0	0	0	0	0	0	0	0	0	0	0	0	-0.33	-0.40	-0.81	-0.53	3	3	2	3	0
44	2	2	1	2	1	2	0	1	0	24	1	1	0	1	1	1	1	1	11111	1	0	0	0	0	0	0	0	0	0	0	0	0	0	-0.33	-0.40	-0.81	-0.53	3	3	2	3	0
70	5	1	2	3	5	2	1	0	0	24	1	1	1	1	1	1	1	1	11111	1	1	1	0	0	0	0	0	0	0	0	0	0	0	-0.04	-0.75	1.70	-0.44	4	1	5	3	2
34	1	1	1	3	2	2	0	1	1	26	1	1	1	1	1	1	1	1	11111	1	0	0	0	0	0	0	0	0	0	0	0	0	0	-0.33	-0.40	-0.81	-0.53	3	3	2	3	0
51	3	2	1	1	2	4	0	1	1	27	1	1	1	1	1	1	1	1	11111	1	1	0	0	0	0	0	0	0	1	0	0	0	0	0.52	-1.21	0.09	0.84	5	1	4	4	2
38	1	1	1	3	2	4	0	1	1	25	1	1	1	1	1	1	1	1	11111	1	0	0	0	0	0	0	0	0	1	0	0	0	0	0.11	-0.98	-0.80	0.95	4	1	2	5	1
60	4	1	1	3	3	2	0	0	1	24	1	1	1	1	1	1	1	1	11111	1	1	1	1	0	1	0	0	0	0	0	0	0	0	1.52	-0.69	2.63	-0.74	5	1	5	1	2
65	4	1	1	1	5	4	1	0	0	8	0	1	1	1	1	1	1	1	11111	1	1	1	1	0	0	0	0	0	0	0	0	0	0	-0.48	-0.44	2.87	-0.55	2	2	5	2	2
44	2	2	1	3	4	3	1	1	1	27	1	1	1	1	1	1	1	1	11111	1	1	0	0	0	0	0	0	0	0	0	0	0	0	0.08	-0.64	0.08	-0.63	4	1	4	1	1
44	2	2	1	3	2	2	1	1	1	20	1	1	0	1	1	1	2	1	11121	0.942121466	0	0	0	0	0	0	1	1	0	1	1	0	1	0.29	6.17	-0.38	-0.25	5	5	3	4	2
51	3	2	1	1	1	2	0	1	1	22	1	1	1	1	1	1	1	1	11111	1	0	0	0	0	0	0	0	0	0	0	0	0	0	-0.33	-0.40	-0.81	-0.53	3	3	2	3	0
48	2	2	1	1	1	2	1	1	0	23	1	0	0	1	1	1	1	1	11111	1	0	0	0	0	0	0	0	0	1	0	0	0	0	0.11	-0.98	-0.80	0.95	4	1	2	5	1
73	5	1	1	3	5	2	1	0	0	22	1	1	0	1	1	1	1	1	11111	1	1	1	0	0	0	0	1	0	0	1	0	0	0	-1.10	1.79	2.36	0.95	1	5	5	5	2
32	1	1	1	3	2	4	1	1	1	18	0	0	1	1	1	1	1	1	11111	1	0	0	1	0	0	0	0	0	0	0	0	0	0	-0.77	-0.10	0.36	-0.64	1	4	4	1	1
34	1	2	1	3	1	2	0	1	1	24	1	1	0	1	1	1	1	1	11111	1	1	0	0	0	0	0	0	0	0	0	0	0	0	0.08	-0.64	0.08	-0.63	4	1	4	1	1
66	4	2	1	3	1	1	1	1	1	23	1	1	1	1	1	1	1	1	11111	1	0	0	1	0	0	0	0	0	0	0	0	0	0	-0.77	-0.10	0.36	-0.64	1	4	4	1	1
55	3	1	1	2	1	1	1	1	1	11	0	1	1	1	1	1	3	2	11132	0.812263001	0	0	0	0	0	0	0	0	0	0	0	0	0	-0.33	-0.40	-0.81	-0.53	3	3	2	3	0
39	1	1	1	3	1	1	0	1	1	23	1	1	1	1	1	1	1	2	11112	0.95066156	0	0	0	0	0	0	0	1	0	0	0	0	0	-0.58	0.93	-1.00	-0.25	1	5	1	4	1
34	1	1	2	3	4	2	1	1	1	27	1	1	1	1	1	1	1	1	11111	1	0	0	1	0	0	0	0	1	0	0	0	0	1	0.11	3.04	-0.12	-1.42	4	5	3	1	2
35	1	1	1	3	2	2	1	0	1	25	1	1	0	1	1	1	1	1	11111	1	0	0	0	0	0	0	0	0	0	0	0	0	0	-0.33	-0.40	-0.81	-0.53	3	3	2	3	0
50	3	1	1	3	1	2	1	1	1	21	1	1	1	1	1	1	1	1	11111	1	1	0	0	0	0	0	0	0	0	0	0	0	0	0.08	-0.64	0.08	-0.63	4	1	4	1	1
41	2	2	1	2	5	1	0	1	0	19	0	1	0	1	1	1	3	1	11131	0.861601441	0	0	1	0	1	0	0	0	0	0	0	0	1	2.36	1.45	-0.17	-1.89	5	5	3	1	2
33	1	1	1	1	4	4	1	0	1	20	1	1	1	1	1	1	2	1	11121	0.942121466	0	0	0	0	0	0	0	1	0	0	0	0	0	-0.58	0.93	-1.00	-0.25	1	5	1	4	1
53	3	2	1	3	5	2	0	1	0	30	1	0	1	1	1	1	1	1	11111	1	0	0	0	0	0	0	0	0	1	0	0	0	0	0.11	-0.98	-0.80	0.95	4	1	2	5	1
52	3	1	2	3	3	1	1	1	1	25	1	1	0	1	1	1	2	1	11121	0.942121466	0	0	0	0	0	0	0	0	0	1	0	0	0	-0.52	-0.42	-0.47	1.13	2	2	3	5	1
48	2	2	1	3	5	3	0	1	0	23	1	1	1	1	1	1	2	1	11121	0.942121466	0	0	0	0	0	0	0	0	0	0	0	0	0	-0.33	-0.40	-0.81	-0.53	3	3	2	3	0
36	1	1	1	1	4	2	1	1	1	27	1	1	1	1	1	1	1	1	11111	1	0	0	1	0	0	0	0	0	0	0	0	0	0	-0.77	-0.10	0.36	-0.64	1	4	4	1	1
47	2	2	2	1	4	2	0	1	1	24	1	1	1	1	1	1	1	1	11111	1	0	0	0	0	0	0	0	0	0	0	0	0	0	-0.33	-0.40	-0.81	-0.53	3	3	2	3	0
43	2	2	1	2	1	1	0	1	1	25	1	1	1	1	1	1	1	1	11111	1	0	0	0	0	0	0	0	0	0	0	0	1	0	-0.22	0.03	-0.91	0.15	3	4	1	4	1
56	3	1	1	1	5	3	0	0	0	26	1	1	1	1	1	1	1	1	11111	1	1	0	1	0	0	0	0	0	0	0	0	0	0	-0.36	-0.33	1.25	-0.74	2	3	5	1	2
43	2	1	1	3	1	1	1	0	1	19	0	1	0	1	1	1	2	1	11121	0.942121466	0	0	0	0	0	0	0	0	0	0	0	0	0	-0.33	-0.40	-0.81	-0.53	3	3	2	3	0
42	2	2	1	2	5	3	0	1	1	27	1	1	1	1	1	1	1	1	11111	1	0	0	0	0	0	0	0	0	0	0	0	0	0	-0.33	-0.40	-0.81	-0.53	3	3	2	3	0
43	2	2	1	3	5	2	0	1	1	27	1	1	1	1	1	1	1	1	11111	1	0	0	0	0	0	0	0	0	0	0	0	0	0	-0.33	-0.40	-0.81	-0.53	3	3	2	3	0
44	2	1	1	2	4	2	1	1	1	20	1	1	1	1	1	1	2	1	11121	0.942121466	1	0	1	0	0	0	0	0	1	0	0	0	0	0.08	-0.91	1.26	0.73	4	1	5	4	2
76	5	2	2	2	5	2	0	1	1	23	1	1	1	1	1	1	1	1	11111	1	1	0	0	0	0	0	0	0	1	1	0	0	0	0.33	-1.23	0.43	2.50	5	1	4	5	2
30	1	2	1	3	2	4	0	1	1	25	1	0	1	1	1	1	1	1	11111	1	0	0	1	0	0	0	0	0	0	0	0	0	0	-0.77	-0.10	0.36	-0.64	1	4	4	1	1
44	2	1	1	3	1	1	1	0	1	30	1	1	1	1	1	2	1	1	11211	0.955416945	0	0	0	0	0	0	0	0	0	0	0	1	0	-0.22	0.03	-0.91	0.15	3	4	1	4	1
44	2	2	1	3	1	2	0	1	1	22	1	1	1	1	1	1	1	1	11111	1	0	0	0	0	0	0	0	0	0	0	0	0	0	-0.33	-0.40	-0.81	-0.53	3	3	2	3	0
62	4	1	1	3	5	4	0	0	1	21	1	1	0	1	1	1	1	1	11111	1	0	0	0	0	1	0	1	0	0	0	1	0	0	1.59	2.81	-0.47	-1.31	5	5	3	1	2
43	2	1	1	3	2	4	1	1	1	23	1	1	1	1	1	1	1	1	11111	1	0	0	0	0	0	0	0	0	0	0	0	0	0	-0.33	-0.40	-0.81	-0.53	3	3	2	3	0
30	1	2	2	3	4	2	0	0	1	24	1	1	1	1	1	1	1	1	11111	1	0	1	1	0	0	0	0	1	0	0	0	0	0	-1.14	1.13	1.79	-0.16	1	5	5	4	2
36	2	2	1	3	4	1	0	1	0	25	1	1	1	1	1	1	1	2	11112	0.95066156	0	1	1	0	0	0	0	1	0	0	0	1	1	0.10	3.36	1.39	-0.55	4	5	5	2	2
45	2	2	1	3	4	3	0	1	1	21	1	1	1	1	1	1	1	1	11111	1	0	0	0	0	0	0	0	0	0	0	0	1	0	-0.22	0.03	-0.91	0.15	3	4	1	4	1
71	5	1	1	1	1	2	1	1	1	11	0	0	0	3	1	3	3	3	31333	0.479098427	1	0	0	0	0	0	0	0	1	0	1	0	0	1.32	-0.31	0.34	0.52	5	3	4	4	2
60	4	2	1	3	1	1	0	1	0	16	0	1	0	1	1	1	2	1	11121	0.942121466	1	0	0	0	0	0	0	0	0	0	0	1	0	0.19	-0.21	-0.02	0.04	4	3	3	4	2
47	2	1	1	3	3	1	1	0	1	23	1	1	0	1	1	1	1	1	11111	1	0	0	0	0	0	0	1	0	0	0	0	1	0	-1.09	2.58	-0.58	-0.13	1	5	3	4	2
49	2	2	1	3	1	1	0	1	1	26	1	1	1	1	1	1	1	1	11111	1	1	0	0	0	0	0	0	0	0	0	0	0	0	0.08	-0.64	0.08	-0.63	4	1	4	1	1
43	2	1	1	1	1	2	1	1	1	26	1	1	0	1	1	1	2	1	11121	0.942121466	0	0	0	0	0	0	0	0	0	0	0	0	0	-0.33	-0.40	-0.81	-0.53	3	3	2	3	0
40	2	1	1	3	4	3	0	0	1	26	1	1	1	1	1	1	1	1	11111	1	0	0	0	0	0	0	0	0	0	0	0	0	0	-0.33	-0.40	-0.81	-0.53	3	3	2	3	0
48	2	1	2	2	1	2	0	0	1	24	1	1	1	1	1	1	1	1	11111	1	1	0	1	0	0	0	1	0	0	0	0	0	0	-1.23	2.23	1.57	-1.02	1	5	5	1	2
48	2	2	1	3	4	4	0	1	1	26	1	0	0	1	1	1	1	1	11111	1	0	0	0	0	0	0	0	0	0	0	0	0	0	-0.33	-0.40	-0.81	-0.53	3	3	2	3	0
47	2	2	1	2	5	1	0	1	0	23	1	1	0	1	1	1	1	2	11112	0.95066156	0	0	1	0	0	0	0	0	0	0	0	0	0	-0.77	-0.10	0.36	-0.64	1	4	4	1	1
55	3	1	1	3	1	2	1	0	1	24	1	1	1	1	1	1	1	1	11111	1	0	0	0	0	1	0	0	1	0	1	0	1	0	1.33	1.10	-1.01	1.90	5	5	1	5	2
47	2	1	1	3	1	2	1	0	1	8	0	1	1	1	1	1	1	1	11111	1	0	0	0	0	0	0	0	0	0	0	1	0	0	0.47	0.50	-0.55	-0.85	5	5	3	1	1
55	3	2	1	3	5	2	0	1	1	25	1	1	1	1	1	1	1	1	11111	1	0	0	1	0	0	0	0	0	0	0	0	0	0	-0.77	-0.10	0.36	-0.64	1	4	4	1	1
33	1	1	1	1	4	2	1	1	1	29	1	0	1	1	1	1	1	1	11111	1	0	0	0	0	0	0	0	0	0	0	0	0	0	-0.33	-0.40	-0.81	-0.53	3	3	2	3	0
46	2	1	1	1	1	1	0	1	1	29	1	1	1	1	1	1	1	1	11111	1	0	0	1	0	0	0	0	1	0	0	0	0	0	-1.02	1.24	0.17	-0.36	1	5	4	3	2
36	1	1	1	3	4	4	1	1	1	29	1	1	1	1	1	1	1	1	11111	1	0	0	1	0	0	0	0	1	0	0	0	0	0	-1.02	1.24	0.17	-0.36	1	5	4	3	2
37	1	1	1	3	2	3	0	1	1	28	1	0	1	1	1	1	1	1	11111	1	0	0	0	0	0	0	0	0	0	0	0	0	0	-0.33	-0.40	-0.81	-0.53	3	3	2	3	0
42	2	1	1	1	5	4	1	0	0	28	1	1	1	1	1	1	1	1	11111	1	0	0	1	0	0	0	0	0	0	0	0	0	0	-0.77	-0.10	0.36	-0.64	1	4	4	1	1
33	1	1	1	3	4	4	0	1	1	27	1	1	1	1	1	1	1	1	11111	1	0	0	1	0	0	0	0	0	0	0	0	0	0	-0.77	-0.10	0.36	-0.64	1	4	4	1	1
54	3	2	1	1	5	1	1	1	1	26	1	0	1	2	1	1	2	1	21121	0.87607949	1	0	0	0	0	1	0	1	0	0	0	1	0	-0.82	1.23	-0.71	2.68	1	5	3	5	2
64	4	1	1	3	5	3	1	1	1	25	1	0	1	1	1	1	1	1	11111	1	1	0	0	0	0	0	0	0	0	0	0	0	0	0.08	-0.64	0.08	-0.63	4	1	4	1	1
34	1	1	1	3	3	1	1	0	1	27	1	1	1	1	1	1	1	1	11111	1	0	0	0	0	0	0	0	0	0	0	0	0	0	-0.33	-0.40	-0.81	-0.53	3	3	2	3	0
37	1	1	1	1	4	4	1	1	1	21	1	1	0	1	1	1	1	1	11111	1	0	0	1	0	0	0	0	0	1	0	0	0	0	-0.33	-0.67	0.37	0.84	2	1	4	4	2
49	2	1	1	3	5	1	1	1	1	9	0	1	1	1	1	1	1	1	11111	1	0	0	0	0	0	0	0	0	0	0	0	0	0	-0.33	-0.40	-0.81	-0.53	3	3	2	3	0
35	1	1	2	3	1	3	1	1	1	19	0	1	1	1	1	1	1	1	11111	1	0	0	1	0	0	0	0	0	0	0	0	1	0	-0.67	0.33	0.26	0.04	1	4	4	4	2
42	2	1	1	3	3	3	1	1	1	28	1	1	0	1	1	1	2	1	11121	0.942121466	0	0	0	0	0	0	0	1	0	0	0	1	1	0.66	3.16	-1.39	-0.64	5	5	1	1	2
37	1	2	1	3	4	1	1	1	1	29	1	1	0	1	1	1	1	1	11111	1	0	0	0	0	0	0	0	0	0	0	0	0	0	-0.33	-0.40	-0.81	-0.53	3	3	2	3	0
46	2	1	1	3	4	3	0	1	1	27	1	1	0	1	1	1	1	1	11111	1	0	0	0	0	0	0	0	0	0	0	0	0	0	-0.33	-0.40	-0.81	-0.53	3	3	2	3	0
46	2	1	1	3	1	3	1	0	1	9	0	0	1	1	1	1	1	1	11111	1	1	0	1	0	0	0	0	0	0	0	0	0	0	-0.36	-0.33	1.25	-0.74	2	3	5	1	2
48	2	1	1	3	1	2	1	0	1	25	1	0	1	1	1	1	2	2	11122	0.892783025	0	0	0	0	0	0	0	0	1	0	0	1	0	0.22	-0.55	-0.90	1.62	5	2	1	5	2
48	2	1	1	1	5	1	1	1	1	25	1	0	1	1	1	1	1	1	11111	1	1	0	0	0	0	0	0	0	0	0	0	0	0	0.08	-0.64	0.08	-0.63	4	1	4	1	1
60	4	1	1	3	1	2	0	1	1	29	1	1	0	1	1	1	1	1	11111	1	0	0	0	0	0	0	0	0	0	0	0	0	0	-0.33	-0.40	-0.81	-0.53	3	3	2	3	0
33	1	1	1	1	2	4	1	1	1	24	1	1	1	1	1	1	1	1	11111	1	0	0	0	0	0	0	0	0	0	0	0	0	0	-0.33	-0.40	-0.81	-0.53	3	3	2	3	0
59	3	1	1	3	5	2	1	0	0	32	1	1	1	1	1	1	1	1	11111	1	1	0	0	1	1	0	0	0	0	0	0	0	0	4.44	-1.35	-0.29	-0.56	5	1	3	2	2
63	4	2	1	2	5	2	0	1	0	28	1	1	1	1	1	1	1	1	11111	1	0	1	0	0	0	0	0	0	0	1	1	0	0	0.15	0.37	1.40	1.01	4	5	5	5	2
33	1	1	1	3	5	1	1	0	0	19	0	1	1	1	1	1	1	1	11111	1	1	0	1	0	0	0	0	1	0	0	0	0	0	-0.61	1.01	1.06	-0.46	1	5	5	3	2
33	1	1	1	3	1	3	1	1	1	29	1	1	1	1	1	1	2	1	11121	0.942121466	0	0	0	0	0	0	0	0	0	0	0	0	0	-0.33	-0.40	-0.81	-0.53	3	3	2	3	0
55	3	1	1	1	5	4	0	1	1	20	1	1	1	1	1	1	1	1	11111	1	1	0	1	0	0	0	0	0	0	0	0	0	0	-0.36	-0.33	1.25	-0.74	2	3	5	1	2
53	3	1	1	2	1	1	1	0	0	19	0	1	0	1	1	1	1	1	11111	1	1	0	0	0	0	0	0	0	0	0	0	0	0	0.08	-0.64	0.08	-0.63	4	1	4	1	1
61	4	1	1	3	5	3	1	1	0	30	1	1	1	1	1	1	1	1	11111	1	1	0	1	0	0	0	0	0	0	0	0	0	0	-0.36	-0.33	1.25	-0.74	2	3	5	1	2
63	4	1	1	2	5	2	1	1	0	23	1	1	0	1	1	1	1	1	11111	1	1	1	1	0	0	0	0	0	0	0	0	0	0	-0.48	-0.44	2.87	-0.55	2	2	5	2	2
46	2	1	1	3	1	4	1	0	0	20	1	0	1	1	1	1	1	1	11111	1	0	0	0	0	0	0	0	0	0	0	0	0	0	-0.33	-0.40	-0.81	-0.53	3	3	2	3	0
40	2	1	1	3	4	2	1	1	1	24	1	1	0	2	1	1	1	2	21112	0.884619584	0	0	1	0	0	0	0	0	0	0	0	0	0	-0.77	-0.10	0.36	-0.64	1	4	4	1	1
57	3	1	1	1	2	2	1	1	1	10	0	1	1	1	1	1	1	1	11111	1	1	0	0	0	0	0	0	0	1	0	1	0	0	1.32	-0.31	0.34	0.52	5	3	4	4	2
36	1	2	1	3	1	3	1	1	1	29	1	1	1	1	1	1	1	1	11111	1	1	0	0	0	0	0	0	1	0	0	0	0	0	-0.17	0.70	-0.11	-0.35	4	5	3	3	2
36	1	1	1	1	1	3	0	0	1	25	1	0	1	1	1	1	1	1	11111	1	0	0	0	0	0	0	0	0	0	0	0	0	0	-0.33	-0.40	-0.81	-0.53	3	3	2	3	0
64	4	2	1	1	1	1	0	1	1	32	1	1	0	1	1	1	1	1	11111	1	1	1	0	0	0	0	0	0	0	0	0	0	0	-0.04	-0.75	1.70	-0.44	4	1	5	3	2
57	3	1	1	1	5	3	0	0	1	25	1	0	1	1	1	1	1	1	11111	1	1	1	0	0	0	1	0	0	0	0	0	0	0	-0.80	-0.65	1.20	1.92	1	1	5	5	2
56	3	2	2	2	5	2	1	1	0	24	1	1	1	2	1	1	4	2	21142	0.632903589	1	0	1	1	0	0	0	0	1	0	1	1	0	3.33	-0.04	1.27	1.35	5	4	5	5	2
33	1	2	1	3	2	4	0	1	1	33	1	1	1	1	1	1	2	1	11121	0.942121466	0	0	1	0	0	0	0	0	0	0	0	0	0	-0.77	-0.10	0.36	-0.64	1	4	4	1	1
70	5	2	1	1	1	2	0	1	0	20	1	1	0	2	1	1	1	1	21111	0.933958024	1	1	0	0	0	0	0	0	0	0	0	0	0	-0.04	-0.75	1.70	-0.44	4	1	5	3	2
43	2	2	1	3	3	4	1	1	1	28	1	1	1	1	1	1	1	1	11111	1	0	1	0	0	0	0	0	0	0	1	0	1	0	-0.53	-0.11	1.05	2.01	1	4	5	5	2
67	4	2	2	3	5	2	0	1	1	9	0	1	1	1	1	1	1	1	11111	1	1	0	1	0	0	0	0	0	0	0	0	0	0	-0.36	-0.33	1.25	-0.74	2	3	5	1	2
47	2	1	1	1	4	3	0	1	1	17	0	1	0	1	1	1	1	1	11111	1	0	1	0	0	0	0	0	0	0	0	0	0	0	-0.45	-0.51	0.81	-0.33	2	2	5	3	1
32	1	1	1	3	3	2	0	0	1	17	0	1	1	1	1	1	1	1	11111	1	0	0	0	0	0	0	0	0	0	0	0	0	0	-0.33	-0.40	-0.81	-0.53	3	3	2	3	0
63	4	1	2	3	4	4	1	1	0	21	1	1	1	1	1	1	1	1	11111	1	1	1	1	0	0	0	0	0	0	0	0	0	0	-0.48	-0.44	2.87	-0.55	2	2	5	2	2
49	2	1	1	3	1	2	0	0	1	21	1	1	1	2	1	1	1	1	21111	0.933958024	0	0	0	0	0	0	0	0	0	0	0	0	0	-0.33	-0.40	-0.81	-0.53	3	3	2	3	0
49	2	2	1	2	4	3	0	1	1	28	1	0	1	2	1	1	4	2	21142	0.632903589	0	0	0	1	0	0	0	0	0	1	0	1	0	1.94	-0.46	-0.70	2.07	5	2	3	5	2
43	2	1	1	3	1	3	0	0	1	19	0	1	1	1	1	1	2	2	11122	0.892783025	0	0	1	0	0	0	0	0	0	0	0	1	0	-0.67	0.33	0.26	0.04	1	4	4	4	2
76	5	2	2	3	5	1	0	1	0	16	0	0	1	1	1	1	2	1	11121	0.942121466	1	1	0	0	0	0	0	0	0	0	0	1	0	0.07	-0.32	1.60	0.24	4	3	5	4	2
36	1	2	1	2	1	2	0	1	1	21	1	0	1	2	1	1	1	1	21111	0.933958024	1	0	1	0	0	0	0	0	0	0	0	0	0	-0.36	-0.33	1.25	-0.74	2	3	5	1	2
62	4	2	2	1	5	2	0	1	0	29	1	1	0	1	1	1	1	1	11111	1	1	0	0	0	0	0	0	0	1	0	0	1	0	0.63	-0.78	-0.01	1.52	5	1	3	5	2
69	4	2	2	3	5	2	0	1	0	28	1	1	0	1	1	1	2	1	11121	0.942121466	0	1	0	0	0	0	0	1	1	0	0	0	0	-0.26	0.25	0.63	1.43	3	4	4	5	2
46	2	1	2	1	2	4	0	1	1	27	1	1	1	1	1	1	1	1	11111	1	1	0	0	0	0	0	0	1	0	0	0	1	0	-0.06	1.13	-0.22	0.33	4	5	3	4	2
71	5	1	1	3	5	4	1	1	1	15	0	1	0	1	1	1	1	1	11111	1	1	0	0	0	1	0	0	0	0	0	1	0	0	2.88	0.02	0.09	-1.14	5	4	4	1	2
55	3	1	1	1	4	2	1	1	1	23	1	1	0	1	1	1	1	1	11111	1	1	0	0	0	0	1	0	0	1	0	0	0	0	-0.24	-1.11	-0.41	3.20	3	1	3	5	2
74	5	2	1	1	1	1	0	1	1	17	0	0	1	1	1	1	1	1	11111	1	1	1	1	0	0	0	0	0	1	0	1	0	0	0.75	-0.11	3.13	0.61	5	4	5	4	2
31	1	1	1	1	3	1	1	0	1	21	1	0	1	1	1	1	1	1	11111	1	1	0	0	0	0	1	0	0	0	0	0	0	0	-0.68	-0.54	-0.41	1.72	1	2	3	5	2
47	2	1	1	1	2	4	0	0	1	20	1	1	1	1	1	1	1	1	11111	1	1	1	1	0	0	0	0	0	0	0	0	0	0	-0.48	-0.44	2.87	-0.55	2	2	5	2	2
49	2	2	1	3	1	2	0	1	1	18	0	1	1	1	1	1	1	1	11111	1	1	0	0	0	0	0	0	0	0	0	0	0	0	0.08	-0.64	0.08	-0.63	4	1	4	1	1
43	2	2	1	3	4	1	0	1	1	28	1	1	0	1	1	1	1	1	11111	1	1	1	1	0	0	0	0	1	0	0	0	0	0	-0.73	0.90	2.67	-0.26	1	5	5	4	2
66	4	1	1	2	1	1	0	1	1	24	1	0	0	1	1	4	1	1	11411	0.806106561	1	0	0	0	0	0	0	0	0	0	0	0	0	0.08	-0.64	0.08	-0.63	4	1	4	1	1
46	2	2	1	3	5	2	0	1	0	21	1	1	1	1	1	1	1	1	11111	1	1	0	0	0	0	0	0	1	0	0	1	0	0	0.63	1.61	0.14	-0.67	5	5	4	1	2
68	4	1	1	2	5	2	1	1	1	27	1	1	1	1	1	1	1	1	11111	1	1	0	0	0	0	0	0	0	0	0	0	1	0	0.19	-0.21	-0.02	0.04	4	3	3	4	2
45	2	1	1	3	3	2	1	0	1	24	1	1	0	1	1	1	1	1	11111	1	0	0	0	0	0	0	0	0	0	0	0	1	0	-0.22	0.03	-0.91	0.15	3	4	1	4	1
61	4	1	1	3	5	1	0	1	0	27	1	1	1	1	1	1	1	1	11111	1	1	0	0	0	0	0	0	0	0	0	0	0	0	0.08	-0.64	0.08	-0.63	4	1	4	1	1
48	2	1	1	3	1	2	0	0	1	20	1	1	0	1	1	1	1	1	11111	1	1	0	1	0	0	0	0	0	0	0	0	0	0	-0.36	-0.33	1.25	-0.74	2	3	5	1	2
49	2	2	1	3	1	1	1	1	0	17	0	0	0	1	1	2	2	2	11222	0.84819997	0	0	0	0	0	1	0	1	1	1	0	1	0	-0.98	0.86	-1.25	5.92	1	5	1	5	2
48	2	1	1	3	3	2	0	1	1	28	1	0	1	1	1	1	1	1	11111	1	1	0	1	0	0	0	0	0	0	0	0	0	0	-0.36	-0.33	1.25	-0.74	2	3	5	1	2
66	4	2	1	2	1	2	0	1	1	32	1	0	1	1	1	1	2	2	11122	0.892783025	1	0	0	1	0	0	0	0	0	0	0	0	0	2.44	-1.10	-0.05	-0.38	5	1	3	3	2
48	2	2	1	3	4	2	0	1	1	30	1	0	1	1	1	1	1	1	11111	1	0	0	0	0	0	0	0	0	0	0	0	1	0	-0.22	0.03	-0.91	0.15	3	4	1	4	1
38	1	1	1	1	1	2	0	1	0	26	1	1	1	1	1	1	1	1	11111	1	0	0	1	0	0	0	0	1	1	0	0	0	0	-0.58	0.66	0.18	1.12	1	5	4	5	2
67	4	1	1	2	5	1	0	0	0	27	1	1	1	1	1	2	1	1	11211	0.955416945	1	0	0	0	0	0	0	0	0	0	0	0	0	0.08	-0.64	0.08	-0.63	4	1	4	1	1
55	3	2	1	3	5	1	0	1	1	22	1	1	0	1	1	1	1	1	11111	1	1	0	0	0	0	0	0	1	0	0	0	1	0	-0.06	1.13	-0.22	0.33	4	5	3	4	2
63	4	1	1	3	5	4	1	1	1	20	1	1	1	1	1	1	1	1	11111	1	0	0	0	0	0	0	0	0	1	0	0	0	0	0.11	-0.98	-0.80	0.95	4	1	2	5	1
44	2	1	1	3	4	4	0	1	0	26	1	1	1	1	1	1	1	1	11111	1	0	0	0	0	0	0	0	0	0	0	0	0	0	-0.33	-0.40	-0.81	-0.53	3	3	2	3	0
46	2	2	1	1	1	3	0	1	1	18	0	1	1	1	1	1	2	1	11121	0.942121466	1	0	0	0	0	0	0	0	0	0	0	1	0	0.19	-0.21	-0.02	0.04	4	3	3	4	2
38	1	2	1	3	5	3	0	1	0	25	1	0	1	1	1	1	1	1	11111	1	0	0	1	0	0	0	0	0	0	0	0	0	0	-0.77	-0.10	0.36	-0.64	1	4	4	1	1
52	3	2	2	2	5	1	0	1	1	22	1	1	1	1	1	1	2	3	11123	0.824143892	0	0	0	0	0	0	0	0	0	0	0	0	0	-0.33	-0.40	-0.81	-0.53	3	3	2	3	0
66	4	2	2	2	1	3	0	1	0	28	1	1	0	1	1	1	4	4	11144	0.533709212	0	0	1	0	0	0	0	1	0	0	0	1	0	-0.92	1.67	0.07	0.32	1	5	3	4	2
34	1	1	1	1	1	2	1	1	1	28	1	1	1	1	1	1	1	1	11111	1	0	0	1	0	0	0	0	0	0	0	0	0	0	-0.77	-0.10	0.36	-0.64	1	4	4	1	1
50	3	1	1	3	1	2	1	1	1	27	1	1	0	1	1	1	1	1	11111	1	0	0	0	0	0	0	0	0	0	0	0	0	0	-0.33	-0.40	-0.81	-0.53	3	3	2	3	0
55	3	1	1	3	4	4	0	0	1	21	1	0	1	2	1	2	1	2	21212	0.840036529	0	1	1	0	0	0	0	0	0	0	0	1	0	-0.79	0.22	1.88	0.24	1	4	5	4	2
43	2	2	1	2	4	2	0	1	1	17	0	1	1	1	1	1	1	1	11111	1	0	0	1	0	0	0	0	0	0	0	0	0	0	-0.77	-0.10	0.36	-0.64	1	4	4	1	1
42	2	1	1	3	5	2	0	1	1	9	0	1	1	1	1	1	2	1	11121	0.942121466	0	0	0	0	0	0	0	0	0	0	0	1	0	-0.22	0.03	-0.91	0.15	3	4	1	4	1
52	3	2	1	2	5	2	0	1	0	24	1	0	1	1	1	1	2	1	11121	0.942121466	1	0	0	0	0	0	0	0	0	0	0	1	0	0.19	-0.21	-0.02	0.04	4	3	3	4	2
63	4	2	1	3	4	2	0	1	1	18	0	0	0	1	1	1	2	1	11121	0.942121466	1	0	1	0	0	0	0	1	0	0	0	0	0	-0.61	1.01	1.06	-0.46	1	5	5	3	2
32	1	1	1	3	4	3	0	0	0	15	0	0	1	1	1	1	1	1	11111	1	0	0	0	0	0	0	0	0	0	0	0	0	0	-0.33	-0.40	-0.81	-0.53	3	3	2	3	0
52	3	1	1	3	1	2	0	0	0	23	1	1	0	1	1	1	1	1	11111	1	0	0	0	0	0	0	0	0	1	0	0	1	0	0.22	-0.55	-0.90	1.62	5	2	1	5	2
48	2	1	1	3	4	2	0	1	1	20	1	1	0	1	1	1	2	1	11121	0.942121466	1	0	0	0	1	0	0	0	0	0	0	0	0	2.08	-0.88	-0.16	-0.82	5	1	3	1	2
46	2	1	1	3	4	4	0	0	1	9	0	1	0	1	1	1	1	1	11111	1	1	0	1	0	0	0	0	0	0	0	0	0	0	-0.36	-0.33	1.25	-0.74	2	3	5	1	2
44	2	2	1	3	4	2	0	1	1	28	1	0	1	1	1	1	1	1	11111	1	1	0	0	0	0	0	0	0	0	0	0	0	0	0.08	-0.64	0.08	-0.63	4	1	4	1	1
47	2	2	1	2	1	2	0	1	1	21	1	1	1	1	1	2	1	1	11211	0.955416945	0	0	0	0	0	0	0	1	0	0	0	0	0	-0.58	0.93	-1.00	-0.25	1	5	1	4	1
68	4	2	1	1	1	1	0	1	1	12	0	1	0	1	1	1	1	1	11111	1	1	1	1	0	0	0	0	0	0	0	0	0	0	-0.48	-0.44	2.87	-0.55	2	2	5	2	2
30	1	1	1	2	1	2	0	0	1	21	1	1	1	1	1	1	1	1	11111	1	0	0	0	0	0	0	0	0	0	0	0	0	0	-0.33	-0.40	-0.81	-0.53	3	3	2	3	0
43	2	2	1	2	1	2	0	1	1	19	0	0	0	1	1	1	1	1	11111	1	1	0	1	0	0	0	0	0	0	0	0	0	0	-0.36	-0.33	1.25	-0.74	2	3	5	1	2
68	4	2	1	3	5	1	0	1	0	24	1	1	0	1	1	1	1	1	11111	1	1	0	0	0	0	0	0	0	0	0	0	0	0	0.08	-0.64	0.08	-0.63	4	1	4	1	1
57	3	1	1	3	3	1	1	1	1	25	1	1	1	1	1	1	2	1	11121	0.942121466	1	1	1	0	0	0	0	0	0	0	0	1	0	-0.38	-0.01	2.76	0.13	2	4	5	4	2
46	2	2	1	2	4	2	0	1	1	24	1	1	1	1	2	2	2	2	12222	0.799848705	1	0	0	0	0	0	0	0	0	1	1	0	0	0.68	0.25	0.67	0.71	5	4	4	4	2
39	1	2	1	3	3	2	0	1	1	32	1	1	0	1	1	1	1	1	11111	1	1	0	0	0	0	0	0	0	0	0	0	0	0	0.08	-0.64	0.08	-0.63	4	1	4	1	1
60	4	2	1	1	5	3	0	1	0	27	1	0	1	1	1	1	1	1	11111	1	1	0	1	0	0	0	0	0	0	0	1	0	0	0.43	0.58	1.50	-1.06	5	5	5	1	2
64	4	2	1	1	5	1	0	1	0	9	0	1	0	1	1	1	1	1	11111	1	0	0	0	0	0	0	0	0	0	0	0	0	0	-0.33	-0.40	-0.81	-0.53	3	3	2	3	0
43	2	2	1	3	1	2	0	1	0	25	1	1	1	1	1	1	1	1	11111	1	0	0	0	0	0	0	0	0	0	0	0	0	0	-0.33	-0.40	-0.81	-0.53	3	3	2	3	0
73	5	1	2	2	5	2	0	1	1	26	1	0	0	1	1	1	1	1	11111	1	1	1	1	0	1	0	0	0	0	0	0	0	1	2.65	1.11	2.34	-1.80	5	5	5	1	2
50	3	2	1	3	1	1	0	1	0	23	1	0	1	1	1	1	1	1	11111	1	0	0	0	0	0	0	0	0	1	0	0	0	0	0.11	-0.98	-0.80	0.95	4	1	2	5	1
66	4	1	2	3	1	2	1	0	1	26	1	1	0	1	1	1	1	1	11111	1	1	0	0	0	0	0	0	0	1	0	0	1	0	0.63	-0.78	-0.01	1.52	5	1	3	5	2
64	4	2	1	1	1	1	0	1	0	13	0	1	1	2	1	1	1	1	21111	0.933958024	1	1	0	0	0	0	0	0	0	0	0	0	0	-0.04	-0.75	1.70	-0.44	4	1	5	3	2
31	1	1	1	1	1	3	0	0	1	21	1	1	0	1	1	1	1	1	11111	1	0	0	0	0	1	0	0	0	0	0	0	0	0	1.67	-0.65	-1.05	-0.72	5	1	1	1	1
58	3	1	1	2	1	3	0	0	1	27	1	1	1	1	1	2	2	1	11221	0.897538411	1	1	1	0	1	0	0	0	1	0	1	0	0	2.75	-0.36	2.89	0.42	5	3	5	4	2
48	2	1	1	2	4	3	0	1	1	22	1	1	0	2	1	3	2	2	21322	0.720134505	0	0	1	0	0	0	0	0	0	0	1	0	0	0.02	0.81	0.62	-0.96	4	5	4	1	2
36	1	1	1	3	4	4	1	1	1	27	1	1	1	1	1	1	1	1	11111	1	0	0	0	0	0	1	0	0	0	0	0	0	0	-1.09	-0.30	-1.30	1.83	1	3	1	5	1
70	5	2	1	3	5	2	1	1	0	25	1	0	1	1	1	1	1	2	11112	0.95066156	0	0	1	0	0	0	0	0	0	0	0	0	0	-0.77	-0.10	0.36	-0.64	1	4	4	1	1
57	3	1	1	1	5	2	1	0	1	29	1	1	0	1	1	1	1	1	11111	1	1	1	1	0	0	0	0	0	1	0	0	1	0	0.06	-0.59	2.77	1.61	4	2	5	5	2
61	4	1	1	1	1	1	0	1	0	13	0	0	1	1	1	1	1	1	11111	1	1	1	1	0	0	0	0	0	0	1	0	0	0	-0.67	-0.46	3.20	1.11	1	2	5	5	2
35	1	1	1	1	3	4	0	0	1	11	0	1	1	1	1	1	1	1	11111	1	1	1	0	0	0	0	0	0	0	0	0	0	0	-0.04	-0.75	1.70	-0.44	4	1	5	3	2
52	3	1	1	3	5	2	0	0	1	31	1	1	1	1	1	1	1	1	11111	1	0	1	1	0	0	0	0	0	0	0	0	0	0	-0.89	-0.21	1.98	-0.44	1	3	5	3	2
68	4	2	1	2	5	1	0	1	0	23	1	1	0	1	1	1	1	1	11111	1	1	0	0	0	0	0	0	0	1	0	0	1	0	0.63	-0.78	-0.01	1.52	5	1	3	5	2
45	2	1	1	3	3	3	0	1	1	22	1	1	1	1	1	1	1	1	11111	1	0	0	1	0	0	0	0	0	1	0	0	1	0	-0.23	-0.24	0.27	1.51	3	3	4	5	2
50	3	1	1	3	2	4	0	0	1	30	1	0	1	1	1	1	2	1	11121	0.942121466	1	0	0	0	0	0	0	0	0	1	0	0	0	-0.11	-0.66	0.42	1.03	4	1	4	5	2
45	2	1	1	2	4	2	0	0	1	31	1	1	1	1	1	1	1	1	11111	1	0	0	0	0	0	0	0	0	0	0	0	0	0	-0.33	-0.40	-0.81	-0.53	3	3	2	3	0
34	1	1	1	3	4	4	0	0	1	27	1	1	0	1	1	1	1	1	11111	1	0	0	1	0	0	0	0	0	0	0	0	0	0	-0.77	-0.10	0.36	-0.64	1	4	4	1	1
36	1	1	1	3	2	4	1	0	1	28	1	0	1	1	1	1	1	1	11111	1	0	0	0	0	0	0	0	0	0	0	0	0	0	-0.33	-0.40	-0.81	-0.53	3	3	2	3	0
54	3	1	1	1	4	3	0	1	1	18	0	1	0	1	1	1	1	2	11112	0.95066156	1	0	0	0	0	0	0	1	1	0	0	0	0	0.27	0.13	-0.10	1.13	5	4	3	5	2
50	3	1	1	2	1	1	1	0	1	25	1	1	1	1	1	1	1	1	11111	1	1	0	0	0	0	0	0	0	0	0	0	0	0	0.08	-0.64	0.08	-0.63	4	1	4	1	1
37	1	2	1	1	4	2	0	1	1	22	1	1	0	1	1	1	2	1	11121	0.942121466	1	0	0	0	0	0	0	0	0	0	0	1	0	0.19	-0.21	-0.02	0.04	4	3	3	4	2
58	3	1	1	3	5	2	1	1	0	18	0	1	0	1	1	1	1	1	11111	1	1	0	0	0	0	0	0	0	0	0	0	0	0	0.08	-0.64	0.08	-0.63	4	1	4	1	1
71	5	1	1	2	1	1	1	0	1	30	1	1	0	1	1	1	1	1	11111	1	0	0	0	0	0	0	0	0	0	0	0	0	0	-0.33	-0.40	-0.81	-0.53	3	3	2	3	0
41	2	1	1	3	2	3	1	1	1	24	1	1	1	1	1	1	1	1	11111	1	0	0	1	0	0	0	0	0	0	0	0	0	0	-0.77	-0.10	0.36	-0.64	1	4	4	1	1
37	1	1	1	1	4	2	1	1	1	28	1	1	1	1	1	1	1	1	11111	1	0	0	0	0	0	0	0	0	0	0	0	0	0	-0.33	-0.40	-0.81	-0.53	3	3	2	3	0
64	4	1	1	3	1	2	1	0	0	25	1	1	1	1	1	1	2	1	11121	0.942121466	1	0	0	0	0	0	0	0	0	1	0	0	0	-0.11	-0.66	0.42	1.03	4	1	4	5	2
34	1	1	1	3	3	2	1	1	1	25	1	1	1	1	1	1	1	1	11111	1	0	0	0	0	0	0	0	0	0	0	0	0	0	-0.33	-0.40	-0.81	-0.53	3	3	2	3	0
31	1	1	1	1	4	3	1	1	1	19	0	1	1	1	1	1	1	1	11111	1	0	0	0	0	0	0	0	0	0	0	0	0	0	-0.33	-0.40	-0.81	-0.53	3	3	2	3	0
33	1	1	1	1	4	4	0	1	0	22	1	1	1	1	1	1	2	1	11121	0.942121466	0	0	0	0	0	0	0	0	0	0	0	0	0	-0.33	-0.40	-0.81	-0.53	3	3	2	3	0
41	2	2	1	3	2	4	1	1	1	28	1	1	1	1	1	1	2	1	11121	0.942121466	0	0	0	0	0	0	0	1	0	0	0	1	1	0.66	3.16	-1.39	-0.64	5	5	1	1	2
37	1	2	1	3	4	4	1	1	1	32	1	1	1	1	1	1	1	1	11111	1	0	0	0	0	0	0	0	0	0	0	0	0	0	-0.33	-0.40	-0.81	-0.53	3	3	2	3	0
38	1	1	2	3	2	4	1	0	1	31	1	0	1	1	1	1	1	1	11111	1	0	0	0	0	0	0	0	0	0	0	0	0	0	-0.33	-0.40	-0.81	-0.53	3	3	2	3	0
48	2	1	1	1	1	1	1	0	1	22	1	0	1	1	1	1	1	1	11111	1	1	0	0	0	0	0	0	0	0	0	0	0	0	0.08	-0.64	0.08	-0.63	4	1	4	1	1
37	1	1	1	1	3	1	1	1	1	27	1	1	1	1	1	1	1	1	11111	1	0	0	0	0	0	1	0	0	0	0	0	0	0	-1.09	-0.30	-1.30	1.83	1	3	1	5	1
49	2	1	1	3	2	4	1	1	1	17	0	1	0	1	1	1	2	1	11121	0.942121466	1	0	0	0	0	0	0	0	1	0	0	0	0	0.52	-1.21	0.09	0.84	5	1	4	4	2
52	3	2	1	1	5	2	0	1	0	27	1	1	1	1	1	1	1	1	11111	1	0	1	1	0	0	0	1	1	1	0	0	1	0	-1.47	3.54	2.02	1.72	1	5	5	5	2
58	3	1	1	3	2	1	1	1	1	29	1	1	1	1	1	1	2	2	11122	0.892783025	0	0	1	0	0	0	0	0	1	0	0	1	0	-0.23	-0.24	0.27	1.51	3	3	4	5	2
63	4	1	1	3	5	3	1	1	0	20	1	0	0	1	1	1	1	1	11111	1	0	0	1	0	0	0	0	0	0	0	0	0	0	-0.77	-0.10	0.36	-0.64	1	4	4	1	1
48	2	1	1	1	1	2	1	0	0	18	0	0	1	1	1	1	1	1	11111	1	0	0	1	0	0	0	0	0	0	0	0	0	0	-0.77	-0.10	0.36	-0.64	1	4	4	1	1
67	4	2	2	1	5	4	0	1	0	26	1	1	0	1	1	1	3	1	11131	0.861601441	1	0	0	0	0	0	0	1	0	0	0	1	1	1.07	2.93	-0.51	-0.74	5	5	3	1	2
61	4	1	1	3	1	1	1	1	1	25	1	0	0	1	1	1	1	1	11111	1	1	1	1	0	0	0	0	0	0	0	0	0	0	-0.48	-0.44	2.87	-0.55	2	2	5	2	2
48	2	2	1	3	1	2	1	1	1	16	0	0	0	1	1	1	2	1	11121	0.942121466	0	0	0	0	0	0	0	1	0	0	0	1	0	-0.47	1.36	-1.10	0.43	2	5	1	4	2
31	1	1	1	3	4	1	0	1	1	19	0	1	1	1	1	1	2	1	11121	0.942121466	0	0	0	0	0	0	0	0	0	0	0	0	0	-0.33	-0.40	-0.81	-0.53	3	3	2	3	0
36	1	1	1	1	4	2	0	1	1	25	1	1	1	1	1	1	1	1	11111	1	0	0	1	0	0	0	0	0	0	1	0	0	0	-0.96	-0.12	0.70	1.02	1	4	4	5	2
54	3	1	1	3	5	1	0	0	0	25	1	1	1	1	1	1	2	1	11121	0.942121466	0	0	0	0	0	0	0	0	0	1	0	1	0	-0.41	0.01	-0.57	1.81	2	4	3	5	2
35	1	1	1	3	2	4	1	1	1	13	0	1	0	1	1	1	1	1	11111	1	0	0	1	0	0	0	0	0	0	0	0	0	0	-0.77	-0.10	0.36	-0.64	1	4	4	1	1
44	2	1	1	3	4	2	0	0	1	19	0	0	0	1	1	1	1	1	11111	1	0	0	1	0	0	0	0	0	0	0	0	0	0	-0.77	-0.10	0.36	-0.64	1	4	4	1	1
49	2	1	1	3	3	2	1	1	1	27	1	1	1	1	1	1	1	1	11111	1	0	0	1	0	0	0	0	0	0	0	0	1	0	-0.67	0.33	0.26	0.04	1	4	4	4	2
35	1	1	1	3	2	1	0	1	1	26	1	1	1	1	1	1	2	1	11121	0.942121466	0	0	1	0	0	0	0	0	1	1	0	0	0	-0.53	-0.69	0.71	2.50	1	1	4	5	2
44	2	1	1	1	3	1	0	1	1	21	1	1	0	2	1	1	2	1	21121	0.87607949	0	0	0	0	0	1	0	0	0	0	0	1	0	-0.98	0.13	-1.40	2.50	1	4	1	5	2
32	1	1	1	3	5	3	0	0	1	22	1	1	1	1	1	1	1	1	11111	1	1	0	1	0	0	0	0	0	0	0	0	0	0	-0.36	-0.33	1.25	-0.74	2	3	5	1	2
57	3	2	2	2	5	2	0	1	1	27	1	1	0	1	1	1	2	1	11121	0.942121466	0	1	0	0	0	0	0	0	0	0	1	0	0	0.35	0.39	1.07	-0.65	5	5	5	1	2
37	1	1	1	3	3	3	1	1	1	17	0	1	0	1	1	1	1	1	11111	1	1	0	1	0	0	0	0	0	0	0	0	0	0	-0.36	-0.33	1.25	-0.74	2	3	5	1	2
46	2	2	1	2	1	2	0	1	1	22	1	1	0	4	3	2	3	1	43231	0.414182219	0	0	0	0	0	1	0	0	1	0	0	1	1	0.59	1.34	-1.69	2.91	5	5	1	5	2
32	1	2	1	1	4	2	0	1	1	15	0	1	0	1	1	1	1	1	11111	1	1	0	1	0	0	0	0	0	0	0	0	0	0	-0.36	-0.33	1.25	-0.74	2	3	5	1	2
35	1	2	1	2	5	1	0	1	1	27	1	1	0	1	1	1	1	1	11111	1	0	0	0	0	0	0	0	0	0	0	0	0	0	-0.33	-0.40	-0.81	-0.53	3	3	2	3	0
34	1	2	1	3	5	1	0	1	0	25	1	0	1	1	1	1	1	1	11111	1	0	0	0	0	0	0	0	0	0	0	0	0	0	-0.33	-0.40	-0.81	-0.53	3	3	2	3	0
52	3	1	1	1	2	4	1	0	1	31	1	0	1	1	1	1	1	1	11111	1	0	0	0	0	0	0	0	0	0	0	0	0	0	-0.33	-0.40	-0.81	-0.53	3	3	2	3	0
43	2	1	1	3	1	3	1	0	1	21	1	0	1	1	1	1	1	1	11111	1	0	0	0	0	1	0	0	1	1	0	1	1	0	2.76	1.44	-1.08	1.40	5	5	1	5	2
31	1	1	1	3	4	4	1	1	1	22	1	1	0	1	1	1	1	1	11111	1	0	0	0	0	0	0	0	0	0	1	0	1	0	-0.41	0.01	-0.57	1.81	2	4	3	5	2
40	2	1	2	3	2	3	1	0	1	21	1	1	1	1	1	1	1	1	11111	1	0	0	0	0	0	0	0	1	0	0	0	1	0	-0.47	1.36	-1.10	0.43	2	5	1	4	2
39	1	1	1	1	2	3	1	1	1	28	1	1	1	1	1	1	1	1	11111	1	1	0	0	0	0	0	0	0	0	1	0	0	0	-0.11	-0.66	0.42	1.03	4	1	4	5	2
58	3	2	1	2	3	2	1	1	1	18	0	1	0	1	1	1	1	1	11111	1	1	0	1	0	0	0	0	0	0	0	0	0	0	-0.36	-0.33	1.25	-0.74	2	3	5	1	2
56	3	1	1	3	5	3	1	1	1	28	1	0	1	1	1	1	1	1	11111	1	1	0	1	0	0	0	0	0	0	0	0	0	0	-0.36	-0.33	1.25	-0.74	2	3	5	1	2
71	5	1	2	2	5	1	1	1	0	24	1	1	0	2	1	1	1	1	21111	0.933958024	1	0	0	1	1	0	0	1	0	0	0	1	0	4.29	0.42	-0.59	0.39	5	5	3	4	2
54	3	2	1	3	1	2	0	1	1	24	1	1	0	2	1	1	2	1	21121	0.87607949	1	0	0	0	0	0	0	0	0	0	0	0	0	0.08	-0.64	0.08	-0.63	4	1	4	1	1
35	1	2	1	3	5	2	1	1	0	26	1	0	1	1	1	1	1	1	11111	1	0	0	0	0	0	0	0	0	0	0	0	0	0	-0.33	-0.40	-0.81	-0.53	3	3	2	3	0
78	5	1	1	1	5	2	1	0	1	18	0	1	1	1	1	1	1	1	11111	1	1	0	0	0	0	0	1	0	0	0	0	0	0	-0.79	1.92	0.41	-0.91	1	5	4	1	2
38	1	2	1	1	2	3	1	1	1	18	0	0	1	1	1	1	1	1	11111	1	0	0	0	0	0	0	0	0	0	0	0	0	0	-0.33	-0.40	-0.81	-0.53	3	3	2	3	0
67	4	1	1	1	1	1	0	1	0	24	1	1	1	3	1	2	2	2	31222	0.690281075	0	0	0	0	1	0	0	0	1	0	0	1	0	2.22	-0.80	-1.14	1.44	5	1	1	5	2
34	1	2	1	3	5	3	0	1	1	28	1	1	0	1	1	1	1	1	11111	1	0	0	0	0	0	0	0	0	0	0	0	0	0	-0.33	-0.40	-0.81	-0.53	3	3	2	3	0
60	4	2	1	1	1	1	1	1	1	17	0	0	1	2	1	1	1	1	21111	0.933958024	0	0	0	0	0	0	0	1	1	0	0	0	0	-0.14	0.36	-0.99	1.23	4	5	1	5	2
48	2	2	1	2	5	2	0	1	0	22	1	0	0	1	1	1	1	1	11111	1	1	0	0	0	0	0	0	0	0	0	0	0	0	0.08	-0.64	0.08	-0.63	4	1	4	1	1
44	2	1	2	1	1	2	1	0	1	23	1	1	1	1	1	1	2	2	11122	0.892783025	0	0	0	0	0	0	0	0	0	0	0	0	0	-0.33	-0.40	-0.81	-0.53	3	3	2	3	0
51	3	1	1	3	5	2	1	0	1	21	1	0	1	1	1	1	1	1	11111	1	1	0	0	0	0	0	0	0	0	1	0	0	0	-0.11	-0.66	0.42	1.03	4	1	4	5	2
49	2	1	1	3	2	4	0	1	1	21	1	1	1	1	1	1	1	1	11111	1	0	0	0	0	0	0	0	0	0	0	0	0	0	-0.33	-0.40	-0.81	-0.53	3	3	2	3	0
76	5	1	1	2	1	2	0	0	1	20	1	1	1	1	1	1	1	1	11111	1	1	0	0	0	0	0	1	0	0	0	0	0	0	-0.79	1.92	0.41	-0.91	1	5	4	1	2
66	4	1	1	2	5	2	1	1	0	26	1	1	1	1	1	1	1	1	11111	1	1	0	1	0	0	0	0	0	1	0	1	0	0	0.87	0.00	1.51	0.41	5	4	5	4	2
63	4	2	1	1	5	1	0	1	0	23	1	0	0	1	1	1	4	4	11144	0.533709212	0	1	0	0	0	0	0	1	0	0	0	1	0	-0.59	1.25	0.52	0.63	1	5	4	4	2
54	3	2	1	2	2	2	0	1	1	30	1	0	0	1	1	1	2	1	11121	0.942121466	0	0	0	0	0	0	0	0	0	0	0	0	0	-0.33	-0.40	-0.81	-0.53	3	3	2	3	0
30	1	2	1	1	4	4	0	1	1	26	1	0	1	1	1	1	2	1	11121	0.942121466	0	0	0	0	0	0	0	0	0	0	0	0	0	-0.33	-0.40	-0.81	-0.53	3	3	2	3	0
65	4	1	1	1	5	1	1	0	1	17	0	0	0	1	1	1	1	1	11111	1	1	0	0	0	0	0	0	0	0	0	0	0	0	0.08	-0.64	0.08	-0.63	4	1	4	1	1
43	2	1	1	1	4	3	1	1	1	29	1	1	0	1	1	1	1	1	11111	1	0	0	0	0	0	0	0	0	0	0	0	0	0	-0.33	-0.40	-0.81	-0.53	3	3	2	3	0
34	1	2	1	3	2	1	1	1	1	28	1	1	1	1	1	1	1	1	11111	1	0	0	0	0	0	0	0	0	0	0	0	0	0	-0.33	-0.40	-0.81	-0.53	3	3	2	3	0
65	4	1	1	2	5	2	1	1	1	20	1	1	1	1	1	1	1	1	11111	1	0	0	0	0	0	0	0	0	0	0	0	0	0	-0.33	-0.40	-0.81	-0.53	3	3	2	3	0
31	1	1	2	1	4	4	1	1	1	19	0	1	1	1	1	1	1	1	11111	1	0	0	0	0	0	0	0	0	0	0	0	0	0	-0.33	-0.40	-0.81	-0.53	3	3	2	3	0
76	5	2	2	2	1	2	0	1	0	17	0	1	1	2	2	2	2	2	22222	0.73380673	0	0	0	0	0	0	1	1	0	0	1	0	0	-0.65	4.40	-0.42	-0.84	1	5	3	1	2
66	4	2	1	3	4	2	0	1	0	24	1	1	0	1	1	1	3	1	11131	0.861601441	1	1	0	0	0	0	0	1	0	0	1	0	0	0.51	1.49	1.76	-0.47	5	5	5	3	2
61	4	1	1	2	5	4	0	0	0	27	1	0	0	1	1	1	2	1	11121	0.942121466	0	0	0	0	0	0	0	0	0	0	0	0	1	0.81	1.39	-1.10	-1.59	5	5	1	1	1
53	3	1	1	1	1	2	1	0	1	8	0	0	0	1	1	1	1	1	11111	1	0	0	0	0	0	0	0	1	1	1	0	1	0	-0.23	0.77	-0.76	3.57	3	5	3	5	2
57	3	2	1	2	1	2	1	1	1	17	0	1	0	1	1	1	1	1	11111	1	1	0	1	0	0	0	0	0	0	1	0	1	0	-0.45	0.08	1.48	1.59	2	4	5	5	2
35	1	2	1	3	5	2	0	1	0	12	0	0	0	1	1	1	1	1	11111	1	0	0	0	0	0	0	0	0	0	0	0	0	0	-0.33	-0.40	-0.81	-0.53	3	3	2	3	0
36	1	1	2	1	1	1	1	0	1	23	1	1	0	1	1	1	1	1	11111	1	0	0	0	0	0	0	0	0	0	0	0	0	0	-0.33	-0.40	-0.81	-0.53	3	3	2	3	0
75	5	1	1	1	1	1	1	0	0	23	1	0	1	1	1	1	2	1	11121	0.942121466	0	0	0	0	1	0	0	0	0	0	1	1	0	2.57	0.68	-0.90	-0.36	5	5	1	3	2
33	1	1	2	1	4	3	1	0	1	26	1	1	1	1	1	1	1	1	11111	1	0	0	0	0	0	0	0	0	0	0	0	0	0	-0.33	-0.40	-0.81	-0.53	3	3	2	3	0
55	3	2	1	3	5	3	1	1	0	19	0	1	0	1	1	1	1	1	11111	1	0	0	1	0	0	0	1	1	0	0	0	1	1	-0.65	6.03	0.10	-1.02	1	5	4	1	2
55	3	2	1	3	1	2	1	1	1	25	1	1	0	1	1	1	2	1	11121	0.942121466	0	0	0	0	0	0	0	1	0	1	0	1	0	-0.67	1.34	-0.77	2.09	1	5	3	5	2
73	5	2	1	2	1	2	1	1	0	23	1	0	1	2	1	1	1	1	21111	0.933958024	0	0	0	1	0	0	0	1	0	0	0	0	0	1.78	0.47	-1.13	0.01	5	5	1	4	2
56	3	2	1	2	1	2	0	1	0	28	1	1	0	1	1	1	1	1	11111	1	0	0	0	0	0	0	0	1	1	0	0	1	1	1.10	2.58	-1.38	0.84	5	5	1	4	2
31	1	2	1	3	5	4	1	1	1	26	1	0	0	1	1	1	1	1	11111	1	0	0	0	0	0	0	0	0	0	0	0	0	0	-0.33	-0.40	-0.81	-0.53	3	3	2	3	0
30	1	2	1	2	3	3	1	1	1	23	1	0	1	1	1	1	1	1	11111	1	0	0	0	0	0	0	0	1	0	0	0	0	0	-0.58	0.93	-1.00	-0.25	1	5	1	4	1
35	1	2	1	3	2	2	0	1	1	24	1	1	1	1	1	1	1	1	11111	1	0	0	0	0	0	0	0	0	0	0	0	0	0	-0.33	-0.40	-0.81	-0.53	3	3	2	3	0
50	3	2	1	2	1	2	0	1	1	22	1	0	0	1	1	1	1	1	11111	1	0	1	0	0	0	0	0	0	0	0	0	0	0	-0.45	-0.51	0.81	-0.33	2	2	5	3	1
34	1	2	2	1	1	1	1	1	1	29	1	1	0	2	1	1	1	1	21111	0.933958024	0	0	0	0	0	0	0	1	0	0	1	0	0	0.22	1.84	-0.75	-0.56	5	5	3	2	2
39	1	2	1	3	2	4	1	1	1	13	0	0	1	1	1	1	1	1	11111	1	0	0	0	0	0	0	0	0	0	0	0	0	0	-0.33	-0.40	-0.81	-0.53	3	3	2	3	0
51	3	2	1	3	3	3	1	1	1	27	1	1	1	1	1	1	1	1	11111	1	1	0	0	0	0	0	0	0	0	0	0	0	0	0.08	-0.64	0.08	-0.63	4	1	4	1	1
33	1	1	1	3	4	3	1	0	1	24	1	1	1	1	1	1	1	1	11111	1	0	0	0	0	0	0	0	0	0	1	0	0	0	-0.52	-0.42	-0.47	1.13	2	2	3	5	1
42	2	2	1	3	4	2	1	1	1	8	0	0	1	1	1	1	1	1	11111	1	0	0	0	0	0	0	0	0	0	0	0	0	0	-0.33	-0.40	-0.81	-0.53	3	3	2	3	0
39	1	1	1	1	4	3	1	1	1	20	1	1	1	1	1	1	2	2	11122	0.892783025	0	0	1	0	0	1	0	0	1	0	0	1	0	-0.98	-0.14	-0.23	3.87	1	4	3	5	2
42	2	1	1	2	1	1	1	0	1	25	1	1	1	1	1	1	1	1	11111	1	0	0	0	0	0	0	0	0	0	0	0	0	0	-0.33	-0.40	-0.81	-0.53	3	3	2	3	0
56	3	2	1	1	5	2	1	1	0	30	1	1	1	1	1	1	1	1	11111	1	0	0	0	0	0	0	0	1	0	0	0	0	0	-0.58	0.93	-1.00	-0.25	1	5	1	4	1
40	2	2	2	1	3	2	1	1	1	21	1	1	1	1	1	1	1	1	11111	1	0	0	0	0	0	0	0	0	0	0	0	0	0	-0.33	-0.40	-0.81	-0.53	3	3	2	3	0
44	2	1	1	3	4	4	0	1	1	26	1	0	1	1	1	1	1	1	11111	1	0	0	1	0	0	0	0	1	0	0	0	0	0	-1.02	1.24	0.17	-0.36	1	5	4	3	2
34	1	2	2	3	4	2	1	1	1	8	0	1	1	1	1	1	1	1	11111	1	0	0	0	0	0	0	0	0	0	0	0	0	0	-0.33	-0.40	-0.81	-0.53	3	3	2	3	0
47	2	2	1	2	1	1	1	1	0	20	1	0	0	1	1	1	1	1	11111	1	0	0	0	0	0	0	0	0	0	0	0	1	0	-0.22	0.03	-0.91	0.15	3	4	1	4	1
50	3	1	1	1	1	4	1	1	1	26	1	1	0	1	1	1	2	1	11121	0.942121466	0	0	0	0	1	0	0	0	0	1	0	0	0	1.48	-0.67	-0.71	0.94	5	1	3	5	2
44	2	2	1	2	4	3	0	1	1	25	1	0	1	1	1	1	2	1	11121	0.942121466	0	0	0	0	0	0	0	1	0	0	0	0	0	-0.58	0.93	-1.00	-0.25	1	5	1	4	1
46	2	2	1	3	4	1	1	1	1	10	0	1	1	1	1	1	1	1	11111	1	0	1	0	0	0	0	0	0	0	0	0	0	0	-0.45	-0.51	0.81	-0.33	2	2	5	3	1
37	1	2	1	3	5	2	1	1	1	24	1	0	0	1	1	2	1	2	11212	0.906078505	0	0	0	0	0	1	0	0	0	0	0	0	0	-1.09	-0.30	-1.30	1.83	1	3	1	5	1
75	5	1	1	1	5	3	1	0	0	16	0	1	0	1	1	1	1	1	11111	1	1	0	0	0	0	0	1	0	0	0	0	0	0	-0.79	1.92	0.41	-0.91	1	5	4	1	2
72	5	2	1	1	1	2	0	1	1	21	1	0	0	2	1	2	2	2	21222	0.782157995	0	0	0	0	0	0	0	0	0	0	0	1	1	0.91	1.82	-1.20	-0.92	5	5	1	1	2
34	1	2	1	3	5	3	0	1	1	31	1	1	1	1	1	1	1	1	11111	1	0	0	0	0	0	0	0	0	0	0	0	0	0	-0.33	-0.40	-0.81	-0.53	3	3	2	3	0
72	5	2	1	1	5	1	0	1	0	27	1	0	0	1	1	1	2	1	11121	0.942121466	0	0	0	1	0	0	0	0	1	1	0	0	0	2.27	-1.47	-0.59	2.87	5	1	3	5	2
71	5	1	1	3	5	2	1	0	1	18	0	1	1	1	1	1	1	1	11111	1	1	0	0	0	0	0	0	0	0	0	1	0	0	0.88	0.27	0.33	-0.95	5	4	4	1	2
50	3	2	2	1	5	2	1	1	0	32	1	1	0	1	1	1	1	1	11111	1	0	0	0	0	0	0	0	1	0	0	0	0	0	-0.58	0.93	-1.00	-0.25	1	5	1	4	1
50	3	2	2	3	5	2	0	1	0	30	1	1	1	1	1	1	2	1	11121	0.942121466	0	0	0	0	0	0	0	0	0	0	0	0	0	-0.33	-0.40	-0.81	-0.53	3	3	2	3	0
45	2	2	1	2	4	1	0	1	1	17	0	1	1	1	1	1	1	1	11111	1	0	0	0	0	0	0	0	0	0	0	0	0	0	-0.33	-0.40	-0.81	-0.53	3	3	2	3	0
70	5	1	1	1	1	2	1	0	1	25	1	1	0	1	1	1	1	1	11111	1	0	0	0	0	0	0	0	0	1	0	0	0	0	0.11	-0.98	-0.80	0.95	4	1	2	5	1
33	1	1	2	3	5	2	1	0	0	26	1	1	1	1	1	1	1	1	11111	1	0	0	0	0	0	0	0	0	0	0	0	0	0	-0.33	-0.40	-0.81	-0.53	3	3	2	3	0
39	1	2	1	3	2	4	1	1	1	29	1	0	1	1	1	1	1	1	11111	1	0	0	0	0	0	0	0	0	1	0	0	0	0	0.11	-0.98	-0.80	0.95	4	1	2	5	1
42	2	2	1	3	2	4	1	1	1	31	1	0	1	1	1	1	1	1	11111	1	0	0	0	0	0	0	0	0	0	0	0	0	0	-0.33	-0.40	-0.81	-0.53	3	3	2	3	0
32	1	2	1	3	4	3	0	1	0	30	1	1	0	1	1	1	1	1	11111	1	1	0	0	0	0	0	0	1	0	0	0	0	0	-0.17	0.70	-0.11	-0.35	4	5	3	3	2
48	2	1	1	3	1	1	0	0	1	21	1	0	1	1	1	1	1	1	11111	1	1	0	1	0	0	1	0	1	1	0	0	0	0	-0.93	0.53	0.57	3.37	1	5	4	5	2
35	1	2	1	3	5	2	1	1	0	26	1	1	1	1	1	1	1	1	11111	1	0	0	0	0	0	0	0	0	0	0	0	0	0	-0.33	-0.40	-0.81	-0.53	3	3	2	3	0
32	1	2	1	3	2	4	1	1	1	23	1	1	1	1	1	1	1	1	11111	1	0	0	0	0	0	0	0	0	0	0	0	0	0	-0.33	-0.40	-0.81	-0.53	3	3	2	3	0
62	4	1	1	3	3	2	1	1	1	18	0	1	0	1	1	1	1	1	11111	1	1	0	0	0	1	0	0	0	0	1	1	0	0	2.68	0.00	0.43	0.52	5	4	4	4	2
76	5	1	1	2	1	1	1	0	1	24	1	1	1	1	1	1	1	1	11111	1	1	0	0	0	1	0	0	0	0	0	0	0	0	2.08	-0.88	-0.16	-0.82	5	1	3	1	2
49	2	1	1	3	1	2	0	1	1	21	1	1	1	1	1	1	1	1	11111	1	0	0	0	0	0	0	0	0	0	0	0	1	0	-0.22	0.03	-0.91	0.15	3	4	1	4	1
30	1	2	1	1	4	4	0	1	1	24	1	1	0	1	1	1	1	1	11111	1	0	0	0	0	0	0	0	0	0	0	0	0	0	-0.33	-0.40	-0.81	-0.53	3	3	2	3	0
36	1	1	1	2	3	2	1	0	1	29	1	1	0	1	1	1	1	2	11112	0.95066156	0	0	0	0	0	0	0	0	0	0	0	0	0	-0.33	-0.40	-0.81	-0.53	3	3	2	3	0
61	4	2	1	1	5	1	1	1	0	19	0	1	1	1	1	1	1	1	11111	1	1	0	1	0	0	0	0	0	0	0	0	1	0	-0.26	0.10	1.15	-0.07	3	4	5	4	2
51	3	2	1	3	1	1	1	1	0	28	1	1	0	2	1	1	1	1	21111	0.933958024	0	0	0	0	0	0	0	0	0	0	0	0	0	-0.33	-0.40	-0.81	-0.53	3	3	2	3	0
63	4	2	1	2	5	1	1	1	0	19	0	0	0	1	1	1	1	1	11111	1	1	0	0	0	0	0	0	0	0	0	0	0	0	0.08	-0.64	0.08	-0.63	4	1	4	1	1
33	1	2	1	3	5	3	1	1	1	23	1	1	1	1	1	1	1	1	11111	1	0	0	0	0	0	0	0	1	0	1	0	0	0	-0.77	0.91	-0.66	1.42	1	5	3	5	2
51	3	2	1	2	5	2	0	1	1	22	1	1	1	1	1	1	1	1	11111	1	0	0	0	0	0	0	0	0	0	0	0	0	0	-0.33	-0.40	-0.81	-0.53	3	3	2	3	0
32	1	2	1	3	3	1	0	1	1	15	0	1	1	1	1	1	1	1	11111	1	0	0	0	0	0	0	0	0	0	0	0	0	0	-0.33	-0.40	-0.81	-0.53	3	3	2	3	0
36	1	2	1	3	2	2	1	1	1	24	1	1	0	1	1	1	1	1	11111	1	0	0	0	0	0	0	0	0	0	0	0	0	0	-0.33	-0.40	-0.81	-0.53	3	3	2	3	0
65	4	1	1	2	1	1	1	0	1	18	0	1	1	1	1	1	2	1	11121	0.942121466	0	0	0	0	0	0	0	0	0	0	1	0	1	1.60	2.30	-0.84	-1.91	5	5	1	1	2
40	2	2	2	3	4	2	1	1	1	22	1	0	1	1	1	1	2	1	11121	0.942121466	0	0	0	0	0	0	1	1	0	0	0	0	1	-0.31	5.29	-0.97	-1.59	3	5	1	1	2
33	1	2	1	1	4	2	0	1	1	26	1	1	1	1	1	1	1	1	11111	1	0	0	0	0	0	0	0	0	0	0	0	0	0	-0.33	-0.40	-0.81	-0.53	3	3	2	3	0
39	1	2	1	3	1	3	0	1	1	21	1	1	1	1	1	1	1	1	11111	1	0	0	0	0	0	0	0	0	0	0	0	1	0	-0.22	0.03	-0.91	0.15	3	4	1	4	1
31	1	2	1	1	1	4	1	1	1	26	1	1	1	1	1	1	1	1	11111	1	0	0	0	0	0	0	0	0	1	0	0	0	0	0.11	-0.98	-0.80	0.95	4	1	2	5	1
41	2	2	1	3	5	2	1	1	0	23	1	1	1	1	1	1	1	1	11111	1	0	0	0	0	0	0	0	1	0	0	0	0	0	-0.58	0.93	-1.00	-0.25	1	5	1	4	1
69	4	2	2	2	5	1	0	1	0	29	1	1	1	1	1	1	2	1	11121	0.942121466	1	1	0	0	0	0	0	0	1	0	0	0	0	0.40	-1.32	1.71	1.04	5	1	5	5	2
73	5	2	1	1	5	2	0	1	0	17	0	1	0	1	1	1	1	1	11111	1	0	0	0	0	0	0	0	0	0	0	0	0	0	-0.33	-0.40	-0.81	-0.53	3	3	2	3	0
32	1	2	1	3	2	4	0	1	1	29	1	1	0	1	1	1	1	2	11112	0.95066156	0	0	0	0	0	0	0	0	0	0	0	0	0	-0.33	-0.40	-0.81	-0.53	3	3	2	3	0
68	4	1	1	1	1	4	1	0	1	19	0	1	0	1	1	1	1	1	11111	1	0	0	0	0	0	0	0	0	0	0	0	0	0	-0.33	-0.40	-0.81	-0.53	3	3	2	3	0
48	2	1	1	3	3	3	1	0	1	7	0	1	1	1	1	1	1	1	11111	1	1	0	0	0	0	0	0	0	0	0	0	0	0	0.08	-0.64	0.08	-0.63	4	1	4	1	1
73	5	2	2	2	5	1	0	1	0	26	1	1	0	1	1	1	4	1	11141	0.748284005	1	0	0	0	0	0	0	0	0	0	0	1	0	0.19	-0.21	-0.02	0.04	4	3	3	4	2
70	5	2	1	2	1	2	0	1	0	19	0	1	0	1	1	1	1	1	11111	1	1	1	1	0	0	0	0	0	0	0	0	0	0	-0.48	-0.44	2.87	-0.55	2	2	5	2	2
63	4	2	1	2	1	1	0	1	1	19	0	1	0	4	1	2	3	1	41231	0.529799269	1	0	0	0	0	0	0	0	0	0	0	1	0	0.19	-0.21	-0.02	0.04	4	3	3	4	2
53	3	2	1	3	5	1	1	1	0	18	0	1	0	1	1	1	1	1	11111	1	0	0	0	0	0	0	0	0	0	0	0	1	0	-0.22	0.03	-0.91	0.15	3	4	1	4	1
41	2	2	1	3	2	4	1	1	1	28	1	1	1	1	1	1	1	1	11111	1	0	0	0	0	0	0	0	0	0	0	0	0	0	-0.33	-0.40	-0.81	-0.53	3	3	2	3	0
49	2	2	1	2	5	1	1	1	0	24	1	1	1	1	1	1	1	1	11111	1	0	0	0	0	0	1	0	0	0	0	0	0	0	-1.09	-0.30	-1.30	1.83	1	3	1	5	1
64	4	2	1	3	5	3	0	1	0	26	1	1	1	1	1	1	1	1	11111	1	0	0	0	0	0	0	0	0	0	0	0	0	0	-0.33	-0.40	-0.81	-0.53	3	3	2	3	0
37	1	2	1	3	2	3	1	1	1	28	1	0	1	1	1	1	2	1	11121	0.942121466	0	0	0	0	0	0	1	0	0	0	0	0	0	-1.20	2.16	-0.48	-0.81	1	5	3	1	1
52	3	2	1	2	4	2	1	1	1	10	0	0	0	1	1	1	1	1	11111	1	0	0	0	0	0	0	0	0	0	0	0	0	0	-0.33	-0.40	-0.81	-0.53	3	3	2	3	0
36	1	2	1	3	4	2	1	1	1	29	1	0	1	1	1	1	3	1	11131	0.861601441	0	0	0	0	0	1	0	0	0	0	0	0	0	-1.09	-0.30	-1.30	1.83	1	3	1	5	1
38	1	1	1	3	4	1	1	0	1	28	1	1	0	1	1	1	1	1	11111	1	0	0	0	0	0	0	0	0	0	0	0	0	0	-0.33	-0.40	-0.81	-0.53	3	3	2	3	0
36	1	2	1	3	2	2	1	1	1	26	1	1	0	1	1	1	2	2	11122	0.892783025	0	0	0	0	0	0	0	0	0	0	0	0	0	-0.33	-0.40	-0.81	-0.53	3	3	2	3	0
44	2	2	2	3	4	2	0	1	1	16	0	0	1	1	1	1	1	1	11111	1	0	0	0	0	0	0	0	0	0	0	0	0	0	-0.33	-0.40	-0.81	-0.53	3	3	2	3	0
31	1	2	1	3	5	2	0	1	1	23	1	0	0	1	1	1	1	1	11111	1	0	0	0	0	0	0	0	0	0	0	0	0	0	-0.33	-0.40	-0.81	-0.53	3	3	2	3	0
67	4	2	2	3	5	4	1	1	0	30	1	1	0	1	1	1	3	1	11131	0.861601441	1	0	0	0	0	0	0	1	0	0	0	1	1	1.07	2.93	-0.51	-0.74	5	5	3	1	2
61	4	1	1	2	1	1	1	0	1	27	1	1	0	1	1	1	1	1	11111	1	1	0	0	0	1	0	0	0	0	0	0	0	0	2.08	-0.88	-0.16	-0.82	5	1	3	1	2
32	1	2	1	1	5	2	1	1	0	26	1	1	1	1	1	1	1	1	11111	1	0	0	0	0	0	0	0	0	0	0	0	0	0	-0.33	-0.40	-0.81	-0.53	3	3	2	3	0
56	3	1	1	1	4	4	1	0	1	20	1	1	1	1	1	1	1	1	11111	1	1	1	0	0	0	0	0	0	0	0	0	0	0	-0.04	-0.75	1.70	-0.44	4	1	5	3	2
51	3	1	1	3	1	2	1	1	1	24	1	0	1	1	1	1	1	1	11111	1	0	0	0	0	0	0	0	1	0	0	0	1	0	-0.47	1.36	-1.10	0.43	2	5	1	4	2
47	2	1	1	3	1	1	0	1	1	14	0	1	1	1	1	1	2	1	11121	0.942121466	0	0	0	0	0	0	0	0	0	0	0	1	0	-0.22	0.03	-0.91	0.15	3	4	1	4	1
59	3	1	1	3	1	1	1	0	1	19	0	0	0	1	1	1	1	1	11111	1	0	0	0	0	0	0	0	1	0	0	1	0	0	0.22	1.84	-0.75	-0.56	5	5	3	2	2
31	1	2	1	1	4	4	0	1	1	22	1	0	0	1	1	1	1	1	11111	1	0	0	0	0	0	0	0	0	0	0	0	0	0	-0.33	-0.40	-0.81	-0.53	3	3	2	3	0
47	2	2	1	2	4	2	1	1	1	22	1	1	0	1	1	1	1	1	11111	1	0	0	0	0	0	0	0	1	0	0	1	0	1	1.35	3.63	-1.04	-1.63	5	5	1	1	2
31	1	2	1	3	4	3	0	1	1	24	1	1	1	1	1	1	1	2	11112	0.95066156	0	0	0	0	0	0	0	0	0	0	0	0	0	-0.33	-0.40	-0.81	-0.53	3	3	2	3	0
34	1	2	1	3	4	2	0	1	1	19	0	1	1	1	1	1	1	1	11111	1	1	0	0	0	0	0	0	0	0	0	0	0	0	0.08	-0.64	0.08	-0.63	4	1	4	1	1
33	1	1	2	3	4	4	1	1	1	26	1	1	1	1	1	1	1	1	11111	1	0	0	0	0	0	0	0	0	0	0	0	0	0	-0.33	-0.40	-0.81	-0.53	3	3	2	3	0
49	2	2	1	1	5	3	0	1	0	30	1	1	1	1	1	1	1	1	11111	1	0	0	0	0	0	0	0	0	0	0	0	0	0	-0.33	-0.40	-0.81	-0.53	3	3	2	3	0
51	3	2	1	3	2	2	0	1	1	16	0	1	1	1	1	1	1	1	11111	1	1	0	0	0	0	0	0	0	0	1	0	0	0	-0.11	-0.66	0.42	1.03	4	1	4	5	2
35	1	1	1	3	3	4	1	0	1	20	1	0	1	1	1	1	1	1	11111	1	0	0	0	0	0	0	0	0	0	0	0	0	0	-0.33	-0.40	-0.81	-0.53	3	3	2	3	0
44	2	2	1	2	1	3	1	1	1	29	1	1	0	1	1	1	1	1	11111	1	0	0	0	0	0	0	0	0	0	0	0	0	0	-0.33	-0.40	-0.81	-0.53	3	3	2	3	0
55	3	2	1	3	5	3	1	1	0	20	1	0	1	2	1	1	2	1	21121	0.87607949	0	0	0	0	0	0	0	0	0	0	1	1	0	0.57	0.93	-0.65	-0.17	5	5	3	4	2
45	2	1	1	3	1	3	1	0	1	25	1	1	0	1	1	1	1	1	11111	1	1	0	0	0	0	0	0	0	0	0	0	1	0	0.19	-0.21	-0.02	0.04	4	3	3	4	2
68	4	1	1	2	5	2	1	0	0	30	1	1	0	2	2	1	1	1	22111	0.885606759	0	0	0	1	0	0	0	0	0	0	1	0	0	2.82	0.04	-0.69	-0.59	5	4	3	2	2
54	3	1	1	3	4	4	1	0	0	25	1	1	0	1	1	1	1	1	11111	1	0	0	1	0	0	0	1	0	0	0	0	0	0	-1.64	2.46	0.69	-0.92	1	5	4	1	2
54	3	1	1	3	5	2	1	1	1	11	0	0	0	1	1	1	1	1	11111	1	0	0	0	0	0	0	0	0	0	0	0	0	0	-0.33	-0.40	-0.81	-0.53	3	3	2	3	0
39	1	2	1	2	4	2	0	1	1	28	1	1	1	1	1	1	1	1	11111	1	0	0	0	0	0	0	0	0	0	0	0	0	0	-0.33	-0.40	-0.81	-0.53	3	3	2	3	0
66	4	1	1	3	5	4	0	0	0	26	1	1	0	1	1	1	1	2	11112	0.95066156	1	0	0	0	1	0	0	0	0	0	0	1	1	3.32	1.34	-0.55	-1.21	5	5	3	1	2
60	4	2	1	3	5	2	0	1	0	22	1	0	0	1	1	1	2	2	11122	0.892783025	0	0	1	0	0	0	0	0	1	0	1	1	0	0.57	0.66	0.52	1.20	5	5	4	5	2
43	2	2	1	3	2	4	0	1	1	24	1	1	1	1	1	1	1	1	11111	1	0	0	0	0	0	0	0	0	0	0	0	0	0	-0.33	-0.40	-0.81	-0.53	3	3	2	3	0
39	1	1	1	1	4	4	1	0	1	30	1	1	0	1	1	1	2	1	11121	0.942121466	0	0	0	0	0	1	0	1	0	0	0	0	0	-1.34	1.03	-1.49	2.11	1	5	1	5	2
32	1	2	1	1	2	4	1	0	0	19	0	1	1	1	1	1	1	1	11111	1	0	0	0	0	0	0	0	1	0	0	0	0	0	-0.58	0.93	-1.00	-0.25	1	5	1	4	1
70	5	1	1	3	1	2	1	0	1	28	1	1	0	1	1	1	1	1	11111	1	0	0	0	0	0	0	0	0	0	0	0	0	0	-0.33	-0.40	-0.81	-0.53	3	3	2	3	0
67	4	2	1	2	5	2	0	1	0	23	1	1	0	1	1	1	1	1	11111	1	1	0	0	0	0	0	0	0	0	0	0	1	0	0.19	-0.21	-0.02	0.04	4	3	3	4	2
44	2	2	1	3	2	1	0	1	0	29	1	1	1	1	1	1	2	2	11122	0.892783025	0	0	0	0	0	0	0	0	0	0	0	1	0	-0.22	0.03	-0.91	0.15	3	4	1	4	1
39	1	1	1	1	4	2	1	1	1	28	1	1	0	1	1	1	1	1	11111	1	1	0	0	0	0	0	0	0	0	0	0	0	0	0.08	-0.64	0.08	-0.63	4	1	4	1	1
31	1	2	1	3	2	4	1	1	1	27	1	1	1	1	1	1	2	1	11121	0.942121466	0	0	0	0	0	0	0	1	0	0	0	1	0	-0.47	1.36	-1.10	0.43	2	5	1	4	2
38	1	1	1	3	4	2	1	1	1	24	1	1	0	1	1	1	1	2	11112	0.95066156	0	0	0	0	0	0	0	0	0	1	0	0	0	-0.52	-0.42	-0.47	1.13	2	2	3	5	1
36	1	2	1	3	4	2	0	1	0	26	1	1	1	1	1	1	1	1	11111	1	0	0	0	0	0	0	0	1	0	0	0	1	0	-0.47	1.36	-1.10	0.43	2	5	1	4	2
42	2	2	1	1	4	2	1	1	1	26	1	0	1	1	1	1	2	1	11121	0.942121466	0	0	0	0	0	0	0	1	0	0	0	0	0	-0.58	0.93	-1.00	-0.25	1	5	1	4	1
48	2	2	1	3	4	3	1	1	1	28	1	1	0	1	1	1	1	1	11111	1	0	0	0	0	0	0	0	0	1	0	0	1	0	0.22	-0.55	-0.90	1.62	5	2	1	5	2
64	4	1	1	2	1	2	0	1	1	18	0	1	0	1	1	1	1	1	11111	1	0	0	0	0	0	0	0	0	0	0	0	0	0	-0.33	-0.40	-0.81	-0.53	3	3	2	3	0
55	3	2	1	1	5	4	0	1	0	26	1	1	1	1	1	1	1	1	11111	1	1	0	0	0	0	0	0	0	0	0	0	1	0	0.19	-0.21	-0.02	0.04	4	3	3	4	2
72	5	1	1	2	1	1	0	0	0	22	1	1	0	1	1	1	1	1	11111	1	1	0	0	0	0	0	0	0	0	0	0	0	0	0.08	-0.64	0.08	-0.63	4	1	4	1	1
52	3	2	2	3	1	1	0	1	1	19	0	1	0	1	1	1	1	1	11111	1	1	0	0	0	0	0	0	1	0	1	0	0	0	-0.36	0.68	0.22	1.31	2	5	4	5	2
47	2	1	1	3	3	3	1	0	1	25	1	1	1	1	1	1	1	1	11111	1	0	0	1	0	0	0	0	0	1	0	0	1	0	-0.23	-0.24	0.27	1.51	3	3	4	5	2
36	1	2	1	1	4	1	1	1	1	23	1	1	1	1	1	1	1	1	11111	1	0	0	0	0	0	0	0	0	0	0	0	0	0	-0.33	-0.40	-0.81	-0.53	3	3	2	3	0
62	4	1	1	3	1	1	1	0	1	23	1	0	0	1	1	1	3	3	11133	0.743623868	1	0	0	0	0	0	0	0	0	0	0	0	0	0.08	-0.64	0.08	-0.63	4	1	4	1	1
44	2	2	1	2	5	2	0	1	0	21	1	1	1	1	1	1	1	1	11111	1	0	0	0	0	0	0	0	0	0	0	0	0	0	-0.33	-0.40	-0.81	-0.53	3	3	2	3	0
54	3	1	1	3	3	2	1	1	1	12	0	1	0	1	1	1	1	1	11111	1	1	0	0	0	0	0	0	0	0	0	0	0	0	0.08	-0.64	0.08	-0.63	4	1	4	1	1
42	2	2	1	3	5	3	0	1	1	26	1	1	0	1	1	1	2	1	11121	0.942121466	0	0	0	0	0	1	0	0	0	0	0	0	0	-1.09	-0.30	-1.30	1.83	1	3	1	5	1
74	5	2	1	3	5	2	1	1	0	29	1	0	1	1	1	1	1	1	11111	1	0	0	0	0	0	0	0	1	1	1	0	1	0	-0.23	0.77	-0.76	3.57	3	5	3	5	2
40	2	2	1	2	3	2	1	1	1	29	1	1	1	1	1	1	1	1	11111	1	0	0	0	0	0	0	0	0	0	0	0	0	0	-0.33	-0.40	-0.81	-0.53	3	3	2	3	0
45	2	2	2	3	2	3	0	1	1	20	1	0	1	1	1	1	1	1	11111	1	0	0	0	0	0	1	0	1	0	0	0	0	0	-1.34	1.03	-1.49	2.11	1	5	1	5	2
45	2	2	1	2	4	3	1	1	1	20	1	0	0	1	1	1	1	2	11112	0.95066156	1	0	0	0	0	0	0	0	0	0	0	1	1	1.32	1.59	-0.31	-1.02	5	5	3	1	2
59	3	1	2	1	1	1	1	0	1	13	0	1	0	2	1	1	2	1	21121	0.87607949	1	0	0	0	0	0	0	0	0	0	0	0	0	0.08	-0.64	0.08	-0.63	4	1	4	1	1
46	2	2	1	3	5	2	0	1	1	26	1	0	1	1	1	1	1	1	11111	1	1	0	1	0	0	0	0	0	1	0	0	0	0	0.08	-0.91	1.26	0.73	4	1	5	4	2
42	2	2	1	3	4	4	0	1	1	27	1	1	0	1	1	1	1	1	11111	1	0	0	0	0	0	0	0	1	0	0	0	0	0	-0.58	0.93	-1.00	-0.25	1	5	1	4	1
63	4	1	1	2	1	2	1	0	1	24	1	1	1	1	1	2	2	1	11221	0.897538411	0	0	0	0	0	0	0	0	0	0	1	0	0	0.47	0.50	-0.55	-0.85	5	5	3	1	1
40	2	1	1	2	5	2	1	1	1	17	0	1	1	1	1	1	1	1	11111	1	0	0	0	0	0	0	0	0	0	0	0	0	0	-0.33	-0.40	-0.81	-0.53	3	3	2	3	0
71	5	2	1	2	1	1	0	1	0	25	1	1	0	1	1	1	1	1	11111	1	0	0	0	0	0	0	0	0	0	0	0	0	0	-0.33	-0.40	-0.81	-0.53	3	3	2	3	0
55	3	1	1	2	5	3	1	0	1	23	1	1	0	1	1	1	1	1	11111	1	1	1	0	0	0	0	0	0	0	1	0	0	0	-0.23	-0.77	2.04	1.23	3	1	5	5	2
70	5	1	1	3	5	2	1	1	0	27	1	0	1	2	1	1	1	1	21111	0.933958024	1	0	0	0	0	0	0	0	0	0	0	0	0	0.08	-0.64	0.08	-0.63	4	1	4	1	1
64	4	2	1	1	1	2	0	1	1	23	1	1	0	1	1	1	2	1	11121	0.942121466	0	0	0	1	0	0	0	0	0	1	0	1	0	1.94	-0.46	-0.70	2.07	5	2	3	5	2
56	3	2	1	1	5	3	0	1	0	27	1	1	0	1	1	1	1	1	11111	1	0	0	0	0	0	0	0	0	0	0	0	0	1	0.81	1.39	-1.10	-1.59	5	5	1	1	1
66	4	2	1	1	5	2	0	1	1	21	1	1	1	1	1	1	1	1	11111	1	1	0	0	0	0	0	0	0	0	0	0	0	0	0.08	-0.64	0.08	-0.63	4	1	4	1	1
30	1	2	1	3	2	2	0	1	1	29	1	1	1	1	1	1	1	1	11111	1	0	0	0	0	0	0	0	0	0	0	0	0	0	-0.33	-0.40	-0.81	-0.53	3	3	2	3	0
75	5	1	1	2	1	1	1	1	0	15	0	1	0	4	1	1	4	2	41142	0.411726447	0	0	0	0	1	0	0	0	1	0	0	1	1	3.35	1.00	-1.43	0.37	5	5	1	4	2
50	3	2	1	3	5	3	1	1	0	19	0	1	1	1	1	1	1	1	11111	1	0	0	1	0	0	0	0	0	0	0	0	0	0	-0.77	-0.10	0.36	-0.64	1	4	4	1	1
44	2	1	1	3	1	2	1	1	1	19	0	0	1	1	1	1	1	1	11111	1	0	0	0	0	0	0	0	0	0	0	0	0	0	-0.33	-0.40	-0.81	-0.53	3	3	2	3	0
53	3	1	1	3	3	4	1	1	1	21	1	0	1	1	1	1	1	1	11111	1	1	0	0	0	0	0	0	0	0	0	0	0	0	0.08	-0.64	0.08	-0.63	4	1	4	1	1
40	2	1	1	2	1	1	1	1	1	20	1	1	1	1	1	1	1	1	11111	1	1	0	0	0	0	0	1	1	0	0	0	0	0	-1.04	3.26	0.21	-0.63	1	5	4	2	2
73	5	2	2	2	1	1	0	1	1	24	1	1	0	1	1	1	1	1	11111	1	1	0	0	0	0	1	0	0	0	0	0	0	0	-0.68	-0.54	-0.41	1.72	1	2	3	5	2
47	2	2	1	3	5	3	0	1	0	29	1	1	0	1	1	1	1	1	11111	1	0	0	0	0	0	0	0	0	0	0	0	1	0	-0.22	0.03	-0.91	0.15	3	4	1	4	1
50	3	2	1	3	5	1	1	1	0	28	1	0	1	1	1	1	1	1	11111	1	0	0	1	0	0	0	0	0	0	0	0	1	0	-0.67	0.33	0.26	0.04	1	4	4	4	2
47	2	1	2	2	5	2	1	1	0	24	1	1	1	1	1	1	2	1	11121	0.942121466	0	0	0	0	0	0	0	0	0	0	0	0	0	-0.33	-0.40	-0.81	-0.53	3	3	2	3	0
43	2	1	1	2	3	3	1	0	1	18	0	0	0	1	1	1	1	1	11111	1	0	0	0	0	0	0	0	0	0	0	0	1	0	-0.22	0.03	-0.91	0.15	3	4	1	4	1
65	4	2	2	1	1	1	1	1	1	23	1	1	1	1	1	1	2	1	11121	0.942121466	0	0	0	0	0	0	0	0	0	0	0	0	0	-0.33	-0.40	-0.81	-0.53	3	3	2	3	0
33	1	1	1	3	1	1	1	1	0	17	0	1	0	1	1	1	1	1	11111	1	0	0	0	0	0	0	0	0	0	0	0	0	0	-0.33	-0.40	-0.81	-0.53	3	3	2	3	0
63	4	1	1	3	4	1	1	0	0	20	1	1	0	1	1	1	1	1	11111	1	1	0	0	0	0	0	0	0	0	0	0	0	0	0.08	-0.64	0.08	-0.63	4	1	4	1	1
48	2	1	1	2	4	4	1	1	1	21	1	1	1	1	1	1	1	1	11111	1	0	0	1	0	0	0	0	0	0	0	0	0	0	-0.77	-0.10	0.36	-0.64	1	4	4	1	1
55	3	2	1	1	5	4	0	1	0	27	1	1	1	1	1	1	1	1	11111	1	0	0	0	0	0	0	0	1	0	0	0	1	0	-0.47	1.36	-1.10	0.43	2	5	1	4	2
52	3	2	1	1	2	4	0	1	1	12	0	0	1	1	1	1	1	1	11111	1	0	0	0	0	0	0	0	0	0	0	0	0	0	-0.33	-0.40	-0.81	-0.53	3	3	2	3	0
47	2	2	1	3	4	2	1	1	1	17	0	1	1	1	1	1	1	1	11111	1	0	0	0	0	0	0	0	0	0	0	0	0	0	-0.33	-0.40	-0.81	-0.53	3	3	2	3	0
48	2	2	1	2	1	1	0	1	1	18	0	1	0	1	1	1	1	1	11111	1	0	0	0	0	0	0	0	0	0	0	0	0	0	-0.33	-0.40	-0.81	-0.53	3	3	2	3	0
34	1	2	1	1	4	3	1	1	1	25	1	0	1	1	1	1	1	1	11111	1	0	0	0	0	0	0	0	0	0	0	0	0	0	-0.33	-0.40	-0.81	-0.53	3	3	2	3	0
53	3	2	1	1	2	3	1	1	1	27	1	0	1	1	1	1	1	1	11111	1	0	0	1	0	0	0	0	0	0	0	0	1	0	-0.67	0.33	0.26	0.04	1	4	4	4	2
42	2	2	2	1	1	1	0	1	1	27	1	1	0	1	1	1	1	1	11111	1	0	0	0	0	0	0	0	1	0	0	0	0	0	-0.58	0.93	-1.00	-0.25	1	5	1	4	1
31	1	2	1	1	2	3	0	1	1	26	1	0	1	1	1	1	1	1	11111	1	0	0	0	0	0	0	0	0	0	0	0	0	0	-0.33	-0.40	-0.81	-0.53	3	3	2	3	0
65	4	1	1	3	1	1	1	0	1	17	0	0	0	2	1	2	2	1	21221	0.831496435	1	0	0	0	1	0	0	0	0	0	0	0	0	2.08	-0.88	-0.16	-0.82	5	1	3	1	2
47	2	2	1	3	2	3	1	1	1	28	1	1	1	1	1	1	1	1	11111	1	0	0	0	0	0	0	0	0	0	0	0	0	0	-0.33	-0.40	-0.81	-0.53	3	3	2	3	0
46	2	2	1	3	4	3	1	1	1	22	1	1	1	1	1	1	2	1	11121	0.942121466	0	0	0	0	0	0	0	1	0	0	0	1	1	0.66	3.16	-1.39	-0.64	5	5	1	1	2
73	5	2	1	2	1	1	0	1	1	17	0	0	0	1	1	1	1	1	11111	1	1	0	1	0	1	0	0	0	0	0	0	0	0	1.64	-0.58	1.01	-0.93	5	2	5	1	2
66	4	1	1	3	1	2	0	0	1	22	1	0	1	1	1	1	1	1	11111	1	1	0	0	0	0	0	0	0	1	0	0	0	0	0.52	-1.21	0.09	0.84	5	1	4	4	2
43	2	1	1	1	1	2	1	0	1	22	1	1	1	1	1	1	1	1	11111	1	0	0	0	0	0	0	0	0	0	0	0	0	0	-0.33	-0.40	-0.81	-0.53	3	3	2	3	0
40	2	2	1	3	4	2	1	1	1	26	1	1	0	1	1	1	1	1	11111	1	0	0	0	0	0	0	0	0	1	0	0	0	0	0.11	-0.98	-0.80	0.95	4	1	2	5	1
71	5	1	1	3	1	1	1	1	0	24	1	1	0	1	1	1	1	1	11111	1	0	0	0	0	0	0	0	0	0	0	0	0	0	-0.33	-0.40	-0.81	-0.53	3	3	2	3	0
44	2	1	1	3	2	4	0	0	1	21	1	1	1	1	1	1	1	1	11111	1	0	0	0	0	0	0	0	0	0	0	0	0	0	-0.33	-0.40	-0.81	-0.53	3	3	2	3	0
47	2	2	2	1	4	2	0	1	1	27	1	1	1	1	1	1	1	1	11111	1	0	0	0	0	0	0	0	0	0	0	0	0	0	-0.33	-0.40	-0.81	-0.53	3	3	2	3	0
47	2	2	1	3	4	4	0	1	1	22	1	1	1	1	1	1	1	1	11111	1	1	0	1	0	0	0	0	0	0	0	0	1	0	-0.26	0.10	1.15	-0.07	3	4	5	4	2
54	3	1	2	3	1	2	1	0	1	15	0	0	1	1	1	1	1	1	11111	1	1	0	0	0	0	0	0	0	0	1	0	0	0	-0.11	-0.66	0.42	1.03	4	1	4	5	2
32	1	1	1	1	3	4	1	0	1	22	1	1	1	1	1	1	1	1	11111	1	0	0	0	0	1	0	0	0	0	0	0	0	0	1.67	-0.65	-1.05	-0.72	5	1	1	1	1
63	4	2	1	2	5	1	0	1	0	28	1	0	0	1	1	2	1	1	11211	0.955416945	1	0	0	0	0	0	0	0	0	0	0	1	0	0.19	-0.21	-0.02	0.04	4	3	3	4	2
52	3	2	1	3	1	1	0	1	0	17	0	1	1	1	1	1	1	1	11111	1	0	0	0	1	0	0	0	0	0	0	0	0	0	2.03	-0.87	-0.94	-0.27	5	1	1	4	1
72	5	1	1	2	1	1	1	1	0	26	1	1	1	2	1	1	2	2	21122	0.82674105	1	0	0	0	0	0	0	0	0	0	1	1	0	0.98	0.70	0.23	-0.28	5	5	4	3	2
52	3	2	1	2	5	2	0	1	0	19	0	1	0	1	1	1	1	1	11111	1	0	0	0	0	0	0	0	0	0	0	0	0	0	-0.33	-0.40	-0.81	-0.53	3	3	2	3	0
56	3	1	1	3	1	2	1	0	1	17	0	1	0	1	1	1	1	1	11111	1	0	0	0	0	0	0	0	0	0	0	0	0	0	-0.33	-0.40	-0.81	-0.53	3	3	2	3	0
37	1	1	1	1	4	4	1	0	1	22	1	1	1	1	1	1	1	1	11111	1	0	0	0	0	0	0	0	0	0	0	0	0	0	-0.33	-0.40	-0.81	-0.53	3	3	2	3	0
48	2	2	1	2	4	2	0	1	1	18	0	1	1	1	1	1	2	2	11122	0.892783025	0	0	0	0	1	0	0	0	0	0	0	1	0	1.78	-0.22	-1.15	-0.04	5	3	1	4	2
79	5	1	1	2	5	3	1	1	1	21	1	0	0	1	1	1	1	1	11111	1	1	1	0	1	0	0	0	0	0	0	0	0	0	2.32	-1.21	1.57	-0.18	5	1	5	4	2
36	1	1	1	1	3	2	1	1	1	25	1	1	0	1	1	1	2	2	11122	0.892783025	1	0	0	0	0	0	0	1	0	0	0	1	0	-0.06	1.13	-0.22	0.33	4	5	3	4	2
37	1	2	1	3	4	4	0	1	1	23	1	0	1	1	1	1	1	2	11112	0.95066156	0	0	0	0	0	0	0	0	0	0	0	0	0	-0.33	-0.40	-0.81	-0.53	3	3	2	3	0
64	4	1	1	2	1	1	0	0	1	32	1	1	0	1	2	2	2	1	12221	0.849187145	0	0	0	0	0	0	0	0	1	0	0	0	0	0.11	-0.98	-0.80	0.95	4	1	2	5	1
43	2	2	1	3	5	1	1	1	1	11	0	1	0	1	1	1	1	2	11112	0.95066156	1	0	0	0	0	0	0	0	1	0	0	1	0	0.63	-0.78	-0.01	1.52	5	1	3	5	2
37	1	1	1	1	4	4	1	0	1	24	1	1	0	1	1	1	1	1	11111	1	0	0	0	0	0	0	0	0	0	0	0	0	0	-0.33	-0.40	-0.81	-0.53	3	3	2	3	0
44	2	2	1	2	5	3	1	1	0	22	1	1	1	1	1	1	1	1	11111	1	0	0	0	0	0	0	0	0	0	0	0	0	0	-0.33	-0.40	-0.81	-0.53	3	3	2	3	0
55	3	2	1	3	5	3	0	1	1	27	1	1	0	2	1	1	2	1	21121	0.87607949	1	0	0	0	0	0	0	0	0	0	0	0	0	0.08	-0.64	0.08	-0.63	4	1	4	1	1
31	1	2	1	3	2	4	0	1	1	23	1	1	1	1	1	1	2	2	11122	0.892783025	0	0	0	0	0	0	0	1	0	0	0	0	0	-0.58	0.93	-1.00	-0.25	1	5	1	4	1
77	5	1	1	2	5	4	1	1	1	22	1	1	0	2	1	1	1	1	21111	0.933958024	0	0	0	0	0	0	0	1	0	0	1	0	0	0.22	1.84	-0.75	-0.56	5	5	3	2	2
59	3	1	1	3	5	4	0	1	1	19	0	1	1	1	1	1	1	1	11111	1	0	0	0	0	0	0	0	1	0	0	0	0	0	-0.58	0.93	-1.00	-0.25	1	5	1	4	1
47	2	2	1	3	1	2	0	1	1	14	0	0	1	1	1	1	1	1	11111	1	1	0	0	0	0	0	0	0	0	0	0	0	0	0.08	-0.64	0.08	-0.63	4	1	4	1	1
31	1	1	2	3	3	1	0	1	1	12	0	1	1	1	1	1	1	1	11111	1	0	0	0	0	0	0	0	0	0	0	0	0	0	-0.33	-0.40	-0.81	-0.53	3	3	2	3	0
64	4	1	1	2	1	2	1	0	1	26	1	1	0	1	1	1	1	1	11111	1	0	0	0	0	0	0	0	0	0	0	0	0	0	-0.33	-0.40	-0.81	-0.53	3	3	2	3	0
70	5	1	1	1	5	2	1	1	0	23	1	1	0	1	1	1	1	1	11111	1	0	0	1	0	0	0	0	0	1	0	0	0	0	-0.33	-0.67	0.37	0.84	2	1	4	4	2
38	1	2	1	3	1	2	0	1	1	25	1	1	0	1	1	1	1	1	11111	1	0	1	0	0	0	0	0	0	0	0	0	0	0	-0.45	-0.51	0.81	-0.33	2	2	5	3	1
46	2	2	2	2	4	2	0	1	1	23	1	1	1	1	1	1	1	1	11111	1	0	0	0	0	0	0	0	0	0	0	0	1	0	-0.22	0.03	-0.91	0.15	3	4	1	4	1
72	5	2	1	1	1	2	0	1	1	19	0	1	0	1	1	1	2	1	11121	0.942121466	1	1	1	0	0	0	0	0	0	0	1	0	0	0.31	0.46	3.12	-0.86	5	5	5	1	2
73	5	2	1	3	5	4	0	1	0	26	1	1	1	1	1	1	1	1	11111	1	1	1	0	0	0	0	0	0	0	0	0	0	0	-0.04	-0.75	1.70	-0.44	4	1	5	3	2
48	2	2	1	2	1	1	0	1	1	25	1	1	1	2	1	2	2	2	21222	0.782157995	0	0	0	0	0	0	0	0	0	0	0	0	0	-0.33	-0.40	-0.81	-0.53	3	3	2	3	0
78	5	1	1	2	5	4	1	0	0	20	1	0	1	1	1	1	1	1	11111	1	1	0	0	0	0	0	0	0	0	0	0	0	0	0.08	-0.64	0.08	-0.63	4	1	4	1	1
55	3	1	1	3	1	1	1	0	1	30	1	1	1	1	1	1	3	1	11131	0.861601441	1	0	0	0	0	0	0	1	0	0	0	0	0	-0.17	0.70	-0.11	-0.35	4	5	3	3	2
71	5	1	1	2	1	4	1	0	0	18	0	1	1	1	1	1	2	1	11121	0.942121466	0	0	0	0	0	0	0	0	0	0	0	1	0	-0.22	0.03	-0.91	0.15	3	4	1	4	1
45	2	2	1	3	5	2	1	1	1	19	0	0	1	1	1	1	1	1	11111	1	0	0	0	0	0	0	0	0	0	0	0	0	0	-0.33	-0.40	-0.81	-0.53	3	3	2	3	0
55	3	1	1	3	1	1	1	1	1	11	0	1	1	1	1	1	1	1	11111	1	0	0	0	0	0	0	0	0	0	0	0	0	0	-0.33	-0.40	-0.81	-0.53	3	3	2	3	0
51	3	1	1	2	5	2	0	0	1	19	0	1	1	1	1	1	1	1	11111	1	1	0	0	0	0	0	0	1	1	0	1	0	0	1.07	1.03	0.15	0.81	5	5	4	4	2
66	4	1	1	2	1	3	1	1	1	24	1	1	1	1	1	1	1	1	11111	1	1	1	0	0	0	0	0	0	0	0	0	0	0	-0.04	-0.75	1.70	-0.44	4	1	5	3	2
54	3	2	1	1	5	3	1	1	0	18	0	1	1	1	1	1	1	1	11111	1	0	0	0	0	0	0	0	0	0	0	0	1	0	-0.22	0.03	-0.91	0.15	3	4	1	4	1
30	1	2	1	3	5	1	0	1	0	27	1	1	1	1	1	1	1	1	11111	1	0	0	0	0	0	0	0	1	0	1	0	0	0	-0.77	0.91	-0.66	1.42	1	5	3	5	2
57	3	1	1	2	1	2	0	0	1	16	0	0	1	1	1	1	1	1	11111	1	0	0	0	0	0	0	0	0	0	0	0	0	0	-0.33	-0.40	-0.81	-0.53	3	3	2	3	0
51	3	2	1	2	1	2	1	1	1	13	0	1	0	1	1	1	2	1	11121	0.942121466	0	0	0	1	0	0	0	0	0	0	0	1	0	2.13	-0.44	-1.04	0.41	5	2	1	4	2
64	4	1	1	2	1	2	1	1	0	21	1	1	0	3	2	4	3	4	32434	0.246863048	1	0	1	0	0	0	0	0	0	0	1	1	0	0.54	1.01	1.40	-0.39	5	5	5	3	2
53	3	2	1	1	5	2	0	1	1	22	1	0	1	1	1	1	2	1	11121	0.942121466	0	0	1	0	0	0	0	0	0	0	1	0	0	0.02	0.81	0.62	-0.96	4	5	4	1	2
49	2	2	1	2	5	1	0	1	0	21	1	1	1	1	1	1	1	1	11111	1	1	0	0	0	0	0	0	0	0	0	1	0	0	0.88	0.27	0.33	-0.95	5	4	4	1	2
51	3	1	1	2	3	2	0	0	0	21	1	0	1	2	1	2	1	1	21211	0.889374969	1	0	1	0	0	0	0	1	0	1	1	0	0	-0.01	1.89	1.65	0.88	4	5	5	5	2
44	2	2	2	3	3	1	0	1	1	23	1	1	1	1	1	1	1	3	11113	0.882022427	0	0	0	0	0	0	0	0	1	0	0	0	0	0.11	-0.98	-0.80	0.95	4	1	2	5	1
64	4	1	1	2	1	2	1	0	1	16	0	1	1	1	1	1	1	1	11111	1	1	0	0	0	0	0	0	0	0	0	1	0	0	0.88	0.27	0.33	-0.95	5	4	4	1	2
71	5	2	2	1	1	1	0	1	1	12	0	1	1	1	1	1	4	1	11141	0.748284005	1	0	0	0	0	0	0	0	0	0	0	0	0	0.08	-0.64	0.08	-0.63	4	1	4	1	1
54	3	2	1	1	5	2	0	1	0	31	1	1	1	1	1	1	1	1	11111	1	1	0	0	0	0	0	0	0	0	0	0	0	0	0.08	-0.64	0.08	-0.63	4	1	4	1	1
61	4	2	2	2	5	1	1	1	0	26	1	1	1	1	1	1	1	1	11111	1	0	1	1	0	0	0	0	0	0	0	0	0	0	-0.89	-0.21	1.98	-0.44	1	3	5	3	2
30	1	2	1	1	2	2	0	1	1	28	1	1	0	1	1	1	1	1	11111	1	0	0	0	0	0	0	0	1	0	0	0	0	0	-0.58	0.93	-1.00	-0.25	1	5	1	4	1
46	2	1	1	3	5	3	0	1	0	21	1	1	0	1	1	1	1	1	11111	1	1	0	1	0	0	0	0	1	0	0	0	1	0	-0.51	1.44	0.95	0.22	2	5	5	4	2
55	3	2	1	1	5	3	1	1	1	27	1	1	1	1	1	1	1	1	11111	1	0	0	0	0	0	0	0	0	0	0	0	0	0	-0.33	-0.40	-0.81	-0.53	3	3	2	3	0
58	3	1	1	3	5	3	1	0	1	21	1	0	1	1	1	1	1	1	11111	1	1	0	0	0	0	0	0	0	0	0	0	0	0	0.08	-0.64	0.08	-0.63	4	1	4	1	1
65	4	1	1	2	5	1	0	0	0	12	0	1	1	1	1	1	1	1	11111	1	0	0	0	0	1	0	0	0	1	0	0	0	0	2.11	-1.23	-1.04	0.76	5	1	1	4	2
49	2	2	1	2	5	2	1	1	0	21	1	0	1	1	1	1	1	1	11111	1	0	0	0	0	0	0	0	0	0	0	0	0	0	-0.33	-0.40	-0.81	-0.53	3	3	2	3	0
63	4	1	2	1	5	2	1	1	0	28	1	0	0	1	1	1	1	1	11111	1	0	0	0	1	1	0	0	1	1	0	0	0	0	4.21	-0.35	-1.36	1.30	5	3	1	5	2
53	3	1	1	2	3	4	1	0	1	32	1	0	0	1	1	1	1	1	11111	1	1	0	0	0	0	0	0	0	0	0	0	0	0	0.08	-0.64	0.08	-0.63	4	1	4	1	1
63	4	1	1	3	1	3	1	1	1	27	1	1	0	2	1	1	2	1	21121	0.87607949	0	1	0	0	0	0	0	1	0	0	0	0	0	-0.70	0.82	0.62	-0.05	1	5	4	4	2
47	2	2	1	3	2	3	0	1	1	9	0	0	1	1	1	1	2	1	11121	0.942121466	1	0	0	0	0	0	0	0	0	0	0	0	0	0.08	-0.64	0.08	-0.63	4	1	4	1	1
54	3	2	1	3	4	3	1	1	1	20	1	1	0	1	1	1	3	1	11131	0.861601441	1	0	1	0	0	0	0	0	0	0	0	1	0	-0.26	0.10	1.15	-0.07	3	4	5	4	2
60	4	1	1	3	5	3	0	0	0	26	1	0	0	1	1	1	2	1	11121	0.942121466	0	0	0	0	1	1	0	0	0	1	1	0	0	1.51	0.33	-0.95	2.98	5	4	1	5	2
74	5	2	2	1	5	2	1	1	0	28	1	1	1	1	1	1	2	2	11122	0.892783025	0	0	0	0	0	0	0	0	0	0	0	0	0	-0.33	-0.40	-0.81	-0.53	3	3	2	3	0
58	3	2	1	3	1	1	0	1	1	24	1	1	1	1	1	1	1	1	11111	1	0	0	0	0	0	0	0	0	0	0	0	0	0	-0.33	-0.40	-0.81	-0.53	3	3	2	3	0
61	4	1	1	2	1	2	1	0	1	19	0	1	1	1	1	1	1	1	11111	1	0	0	0	0	0	0	0	0	0	0	0	1	0	-0.22	0.03	-0.91	0.15	3	4	1	4	1
42	2	1	1	3	2	2	1	1	1	28	1	1	1	1	1	1	1	1	11111	1	0	0	0	0	0	1	1	1	0	1	0	1	0	-2.30	4.00	-0.94	4.17	1	5	1	5	2
56	3	2	1	3	5	3	0	1	1	25	1	1	1	1	1	1	1	1	11111	1	1	1	1	0	0	0	0	0	0	0	0	1	0	-0.38	-0.01	2.76	0.13	2	4	5	4	2
57	3	2	1	3	5	1	0	1	0	16	0	0	1	1	1	1	1	1	11111	1	0	0	0	0	0	0	0	0	0	0	0	0	0	-0.33	-0.40	-0.81	-0.53	3	3	2	3	0
44	2	2	1	3	2	4	0	1	1	31	1	1	1	1	1	1	1	1	11111	1	0	0	0	0	0	0	0	0	0	0	0	0	0	-0.33	-0.40	-0.81	-0.53	3	3	2	3	0
35	1	2	1	2	5	3	1	1	1	20	1	0	0	1	1	1	1	1	11111	1	0	0	0	0	0	0	0	0	0	0	0	0	0	-0.33	-0.40	-0.81	-0.53	3	3	2	3	0
44	2	1	1	3	3	2	1	1	1	21	1	1	1	1	1	1	2	1	11121	0.942121466	0	0	0	0	0	0	0	0	0	0	0	0	0	-0.33	-0.40	-0.81	-0.53	3	3	2	3	0
35	1	2	1	3	5	2	0	1	1	19	0	1	1	1	1	1	2	2	11122	0.892783025	0	0	0	0	0	0	0	0	0	0	0	0	0	-0.33	-0.40	-0.81	-0.53	3	3	2	3	0
44	2	2	1	1	4	2	0	1	1	24	1	1	1	1	1	1	1	1	11111	1	0	0	0	0	0	0	0	0	0	0	0	0	0	-0.33	-0.40	-0.81	-0.53	3	3	2	3	0
48	2	1	1	2	1	4	1	0	1	27	1	0	1	1	1	1	1	1	11111	1	1	0	0	0	0	0	0	0	0	0	0	1	0	0.19	-0.21	-0.02	0.04	4	3	3	4	2
31	1	1	1	3	5	1	1	0	0	14	0	0	0	1	1	1	1	1	11111	1	0	0	1	0	0	0	0	0	0	0	0	0	0	-0.77	-0.10	0.36	-0.64	1	4	4	1	1
45	2	2	1	3	4	2	1	1	1	27	1	1	1	2	1	1	1	1	21111	0.933958024	1	1	1	0	0	0	0	0	0	0	0	0	0	-0.48	-0.44	2.87	-0.55	2	2	5	2	2
35	1	2	1	3	2	2	1	1	1	9	0	1	1	1	1	1	1	1	11111	1	0	0	0	0	0	0	0	0	0	0	0	0	0	-0.33	-0.40	-0.81	-0.53	3	3	2	3	0
34	1	2	1	2	5	1	1	1	0	30	1	1	0	1	1	1	1	1	11111	1	0	0	0	0	0	0	0	0	0	0	0	0	0	-0.33	-0.40	-0.81	-0.53	3	3	2	3	0
46	2	1	1	3	3	3	1	1	1	24	1	0	1	1	1	1	1	1	11111	1	0	0	0	0	0	1	0	0	0	0	0	1	0	-0.98	0.13	-1.40	2.50	1	4	1	5	2
64	4	1	1	2	5	2	1	1	1	29	1	0	0	1	1	1	1	1	11111	1	0	0	0	0	1	0	0	0	0	0	0	0	0	1.67	-0.65	-1.05	-0.72	5	1	1	1	1
56	3	2	1	1	5	1	0	1	1	22	1	1	0	1	1	1	2	1	11121	0.942121466	0	0	0	0	0	0	0	1	0	0	0	0	0	-0.58	0.93	-1.00	-0.25	1	5	1	4	1
38	1	2	1	3	4	4	0	1	1	33	1	1	1	1	1	1	1	1	11111	1	0	0	0	0	0	0	0	0	0	0	0	0	0	-0.33	-0.40	-0.81	-0.53	3	3	2	3	0
46	2	2	1	3	5	1	0	1	1	22	1	0	0	1	1	1	2	1	11121	0.942121466	0	0	0	0	1	0	0	1	1	0	1	1	1	3.90	3.24	-1.37	0.33	5	5	1	4	2
46	2	1	1	3	4	2	1	1	1	25	1	1	1	1	1	1	1	1	11111	1	1	0	1	0	0	0	0	0	0	0	0	0	0	-0.36	-0.33	1.25	-0.74	2	3	5	1	2
37	1	1	1	3	1	2	1	0	0	21	1	1	1	1	1	1	1	1	11111	1	0	0	0	0	1	0	0	1	0	0	0	0	0	1.42	0.69	-1.24	-0.43	5	5	1	3	2
46	2	2	1	3	2	2	0	1	1	30	1	1	1	1	1	1	1	1	11111	1	0	0	0	0	0	0	0	1	1	0	0	0	0	-0.14	0.36	-0.99	1.23	4	5	1	5	2
44	2	2	1	2	1	1	1	1	1	20	1	1	0	1	1	1	2	1	11121	0.942121466	0	0	0	0	0	1	0	0	0	0	0	1	0	-0.98	0.13	-1.40	2.50	1	4	1	5	2
71	5	1	1	3	5	2	0	1	0	27	1	0	0	1	1	1	2	1	11121	0.942121466	1	0	0	1	1	0	0	0	0	0	0	0	0	4.44	-1.35	-0.29	-0.56	5	1	3	2	2
53	3	2	1	1	5	3	1	1	1	22	1	0	0	1	1	1	1	1	11111	1	0	0	0	1	0	0	0	0	0	0	0	1	0	2.13	-0.44	-1.04	0.41	5	2	1	4	2
37	1	1	2	3	1	1	1	1	1	21	1	1	1	1	1	1	1	1	11111	1	1	0	1	0	0	1	0	0	0	0	0	0	0	-1.12	-0.23	0.75	1.61	1	3	4	5	2
49	2	2	1	1	3	2	0	1	1	21	1	0	0	1	1	1	1	1	11111	1	1	0	0	0	0	0	0	0	0	0	0	0	0	0.08	-0.64	0.08	-0.63	4	1	4	1	1
68	4	2	1	1	5	4	0	1	1	19	0	1	0	1	1	1	1	2	11112	0.95066156	1	0	0	0	0	0	1	1	0	1	0	1	0	-1.13	3.67	0.45	1.71	1	5	4	5	2
43	2	1	1	3	3	2	1	1	1	23	1	1	1	1	1	1	1	1	11111	1	0	0	0	0	0	0	0	0	0	0	0	0	0	-0.33	-0.40	-0.81	-0.53	3	3	2	3	0
61	4	1	1	2	5	3	0	0	0	15	0	1	0	1	1	1	1	1	11111	1	1	0	0	0	0	0	0	0	0	0	0	0	0	0.08	-0.64	0.08	-0.63	4	1	4	1	1
57	3	2	1	3	5	2	0	1	0	26	1	1	0	1	1	1	2	1	11121	0.942121466	0	0	0	0	0	0	0	0	0	0	0	1	0	-0.22	0.03	-0.91	0.15	3	4	1	4	1
31	1	2	1	3	1	2	1	1	1	28	1	0	0	1	1	1	1	1	11111	1	0	0	0	0	0	0	0	1	0	0	0	0	0	-0.58	0.93	-1.00	-0.25	1	5	1	4	1
49	2	2	1	2	3	1	1	1	1	17	0	0	1	1	1	1	1	1	11111	1	1	0	0	0	0	0	0	0	0	0	0	0	0	0.08	-0.64	0.08	-0.63	4	1	4	1	1
42	2	2	1	3	4	2	1	1	1	24	1	1	1	1	1	1	1	1	11111	1	0	0	0	0	0	1	0	0	0	0	0	1	0	-0.98	0.13	-1.40	2.50	1	4	1	5	2
71	5	1	1	1	5	2	1	1	0	26	1	1	1	1	1	1	2	1	11121	0.942121466	1	0	0	0	0	0	0	1	1	1	0	1	0	0.18	0.53	0.13	3.46	4	5	4	5	2
36	1	1	2	1	2	4	1	1	1	15	0	1	1	1	1	1	1	1	11111	1	0	0	0	0	0	0	0	0	0	0	0	0	0	-0.33	-0.40	-0.81	-0.53	3	3	2	3	0
43	2	2	2	3	4	2	1	1	1	30	1	1	1	1	1	1	1	1	11111	1	0	0	0	0	0	0	0	0	0	0	0	0	0	-0.33	-0.40	-0.81	-0.53	3	3	2	3	0
64	4	1	1	2	5	2	1	1	1	31	1	1	1	1	1	1	2	1	11121	0.942121466	0	0	0	0	0	0	0	0	0	0	0	0	0	-0.33	-0.40	-0.81	-0.53	3	3	2	3	0
57	3	2	1	1	5	3	1	1	0	27	1	1	0	1	1	1	1	1	11111	1	0	0	1	0	0	0	0	0	0	0	0	1	0	-0.67	0.33	0.26	0.04	1	4	4	4	2
50	3	1	1	2	4	3	0	1	1	23	1	1	0	1	1	1	2	1	11121	0.942121466	0	0	0	0	0	0	0	1	0	0	0	1	0	-0.47	1.36	-1.10	0.43	2	5	1	4	2
36	1	1	1	3	3	1	1	1	1	29	1	1	1	1	1	1	1	1	11111	1	0	0	0	0	0	0	0	0	0	0	0	0	0	-0.33	-0.40	-0.81	-0.53	3	3	2	3	0
40	2	2	1	2	5	3	0	1	0	27	1	0	1	1	1	1	1	1	11111	1	0	0	0	0	0	0	0	0	0	0	0	0	0	-0.33	-0.40	-0.81	-0.53	3	3	2	3	0
60	4	2	1	3	1	1	0	1	1	24	1	1	1	1	1	1	2	1	11121	0.942121466	1	0	0	0	0	0	0	0	0	0	0	1	0	0.19	-0.21	-0.02	0.04	4	3	3	4	2
45	2	2	1	2	1	1	0	1	1	24	1	1	1	1	1	1	1	2	11112	0.95066156	1	0	0	0	0	0	0	1	0	0	0	0	0	-0.17	0.70	-0.11	-0.35	4	5	3	3	2
63	4	1	1	1	1	2	0	0	1	18	0	1	0	1	1	1	1	2	11112	0.95066156	1	0	1	1	1	0	0	0	0	0	0	0	0	3.99	-1.04	0.88	-0.68	5	1	5	1	2
63	4	1	1	3	5	2	1	1	0	13	0	1	0	1	1	1	2	1	11121	0.942121466	1	0	0	0	0	0	0	0	0	0	0	0	0	0.08	-0.64	0.08	-0.63	4	1	4	1	1
66	4	1	1	2	1	1	1	0	0	21	1	1	1	1	1	2	1	1	11211	0.955416945	1	0	0	0	0	0	0	0	0	0	1	0	0	0.88	0.27	0.33	-0.95	5	4	4	1	2
34	1	1	1	2	4	4	0	0	1	23	1	1	0	1	1	1	1	1	11111	1	0	0	0	0	0	0	0	0	0	0	0	0	0	-0.33	-0.40	-0.81	-0.53	3	3	2	3	0
41	2	1	1	1	5	1	1	1	0	21	1	1	1	1	1	1	1	1	11111	1	0	0	0	0	0	0	0	0	0	0	0	0	0	-0.33	-0.40	-0.81	-0.53	3	3	2	3	0
65	4	1	1	3	4	1	1	0	1	8	0	1	1	1	1	1	2	1	11121	0.942121466	1	0	0	0	0	0	0	1	0	0	0	1	0	-0.06	1.13	-0.22	0.33	4	5	3	4	2
37	1	2	1	2	3	3	0	1	1	25	1	1	0	1	1	1	1	1	11111	1	1	0	0	0	0	0	0	0	0	0	0	0	0	0.08	-0.64	0.08	-0.63	4	1	4	1	1
60	4	2	1	1	5	1	0	1	0	26	1	1	1	1	1	1	1	2	11112	0.95066156	1	1	0	0	0	0	0	0	0	0	0	0	0	-0.04	-0.75	1.70	-0.44	4	1	5	3	2
40	2	2	1	3	3	3	0	1	1	24	1	0	1	1	1	1	1	1	11111	1	0	0	0	0	0	0	0	0	0	0	0	0	0	-0.33	-0.40	-0.81	-0.53	3	3	2	3	0
77	5	2	1	1	5	3	0	1	1	16	0	1	0	1	1	1	2	2	11122	0.892783025	1	1	0	0	0	0	1	0	0	0	0	1	0	-0.80	2.24	1.92	-0.04	1	5	5	4	2
33	1	2	1	3	5	2	1	1	0	27	1	1	1	1	1	1	1	1	11111	1	0	0	0	0	0	0	0	0	0	0	0	0	0	-0.33	-0.40	-0.81	-0.53	3	3	2	3	0
66	4	1	1	2	5	1	0	0	0	21	1	1	1	1	1	1	1	1	11111	1	1	0	0	0	0	0	0	0	0	0	0	0	0	0.08	-0.64	0.08	-0.63	4	1	4	1	1
56	3	2	2	1	5	4	0	1	0	25	1	1	1	1	1	1	1	1	11111	1	1	0	0	0	0	0	0	0	0	0	0	0	0	0.08	-0.64	0.08	-0.63	4	1	4	1	1
52	3	2	1	3	4	3	1	1	1	22	1	1	0	1	1	1	1	1	11111	1	0	0	0	0	0	1	0	0	0	0	0	0	0	-1.09	-0.30	-1.30	1.83	1	3	1	5	1
55	3	2	1	3	2	4	1	1	1	24	1	1	1	1	1	1	1	1	11111	1	0	0	0	0	0	0	0	0	0	0	0	0	0	-0.33	-0.40	-0.81	-0.53	3	3	2	3	0
48	2	2	1	3	5	1	1	1	1	30	1	1	0	4	1	4	3	1	41431	0.380488885	0	0	0	0	0	0	0	0	0	0	0	1	0	-0.22	0.03	-0.91	0.15	3	4	1	4	1
45	2	2	1	1	1	2	0	1	1	29	1	0	1	1	1	1	1	1	11111	1	0	0	0	0	0	1	0	0	0	0	0	0	0	-1.09	-0.30	-1.30	1.83	1	3	1	5	1
62	4	2	1	2	5	1	0	1	1	27	1	1	0	2	1	1	2	1	21121	0.87607949	1	0	0	0	0	0	0	0	0	0	0	0	0	0.08	-0.64	0.08	-0.63	4	1	4	1	1
72	5	1	1	2	1	1	1	0	1	22	1	1	1	1	1	1	2	1	11121	0.942121466	1	0	0	0	0	0	0	0	0	1	0	1	0	0.00	-0.23	0.31	1.70	4	3	4	5	2
35	1	2	1	3	4	4	1	1	1	27	1	1	1	1	1	1	1	1	11111	1	0	0	0	0	0	0	0	0	0	0	0	0	0	-0.33	-0.40	-0.81	-0.53	3	3	2	3	0
44	2	1	1	3	4	4	1	1	1	9	0	0	1	1	1	1	1	1	11111	1	0	0	1	0	0	0	0	1	1	0	0	0	0	-0.58	0.66	0.18	1.12	1	5	4	5	2
49	2	2	1	1	1	3	0	1	1	29	1	1	1	1	1	1	1	1	11111	1	0	0	0	0	0	0	0	0	0	0	0	1	0	-0.22	0.03	-0.91	0.15	3	4	1	4	1
33	1	2	1	3	2	4	0	1	1	27	1	1	1	1	1	1	1	1	11111	1	0	0	0	0	0	0	0	0	1	1	0	1	0	0.02	-0.57	-0.56	3.29	4	2	3	5	2
36	1	2	1	3	2	4	0	1	1	28	1	1	0	1	1	1	1	1	11111	1	0	0	0	0	0	0	0	0	0	0	0	0	0	-0.33	-0.40	-0.81	-0.53	3	3	2	3	0
41	2	2	1	3	3	3	1	1	1	30	1	0	1	1	1	1	1	1	11111	1	0	0	0	0	0	0	0	0	0	0	0	0	0	-0.33	-0.40	-0.81	-0.53	3	3	2	3	0
48	2	2	1	1	5	1	0	1	0	20	1	0	0	1	1	1	1	1	11111	1	0	0	0	0	0	0	0	0	0	0	0	1	0	-0.22	0.03	-0.91	0.15	3	4	1	4	1
65	4	1	1	2	1	1	0	0	1	28	1	1	0	1	1	1	2	1	11121	0.942121466	0	0	0	0	1	0	0	1	1	0	1	1	0	2.76	1.44	-1.08	1.40	5	5	1	5	2
50	3	1	1	3	1	2	1	0	1	17	0	1	1	1	1	1	1	1	11111	1	1	0	0	0	0	0	0	0	0	0	0	0	0	0.08	-0.64	0.08	-0.63	4	1	4	1	1
65	4	2	1	2	5	3	1	1	0	30	1	1	1	1	1	1	1	1	11111	1	1	0	0	0	1	0	0	0	0	0	0	0	0	2.08	-0.88	-0.16	-0.82	5	1	3	1	2
61	4	2	1	3	3	3	0	1	0	17	0	0	0	1	1	1	1	1	11111	1	1	0	1	0	0	0	0	0	0	0	0	0	0	-0.36	-0.33	1.25	-0.74	2	3	5	1	2
31	1	2	1	3	4	2	0	1	1	32	1	1	0	1	1	1	1	1	11111	1	0	0	0	0	0	0	0	0	0	0	0	0	0	-0.33	-0.40	-0.81	-0.53	3	3	2	3	0
45	2	2	1	3	4	1	0	1	1	27	1	0	1	1	1	1	1	1	11111	1	0	0	1	0	0	0	0	0	0	0	0	0	0	-0.77	-0.10	0.36	-0.64	1	4	4	1	1
52	3	1	1	3	4	2	1	1	1	31	1	1	1	1	1	1	1	1	11111	1	0	0	0	0	0	0	0	0	0	0	0	0	0	-0.33	-0.40	-0.81	-0.53	3	3	2	3	0
41	2	1	1	3	1	2	1	1	1	25	1	0	1	1	1	1	1	1	11111	1	0	0	0	0	0	0	1	1	0	0	0	0	0	-1.45	3.49	-0.68	-0.52	1	5	3	3	2
71	5	2	1	2	1	1	0	1	1	21	1	1	1	1	1	1	3	1	11131	0.861601441	1	1	0	0	0	0	0	0	0	0	0	1	0	0.07	-0.32	1.60	0.24	4	3	5	4	2
53	3	1	1	3	1	3	1	1	1	29	1	1	1	1	1	1	1	1	11111	1	1	0	0	0	0	0	0	0	0	0	0	0	0	0.08	-0.64	0.08	-0.63	4	1	4	1	1
73	5	1	1	2	5	1	0	1	0	27	1	1	1	1	1	1	1	1	11111	1	1	0	0	0	0	0	0	0	0	0	0	0	0	0.08	-0.64	0.08	-0.63	4	1	4	1	1
65	4	1	1	1	1	2	1	1	1	23	1	1	0	1	1	1	2	1	11121	0.942121466	1	0	0	0	0	1	0	0	0	0	1	1	0	0.23	0.80	-0.26	2.08	5	5	3	5	2
51	3	2	1	2	4	1	1	1	1	19	0	0	1	1	1	1	1	1	11111	1	1	0	0	0	0	0	0	0	0	0	0	0	0	0.08	-0.64	0.08	-0.63	4	1	4	1	1
77	5	2	2	1	5	1	0	1	1	25	1	0	1	2	1	2	3	1	21231	0.750976411	1	0	0	0	0	0	0	0	0	0	0	1	0	0.19	-0.21	-0.02	0.04	4	3	3	4	2
50	3	1	1	2	5	2	1	1	1	19	0	1	0	1	1	1	1	1	11111	1	0	0	1	0	0	1	0	0	0	0	0	0	0	-1.53	0.00	-0.13	1.72	1	4	3	5	2
54	3	2	1	2	5	2	0	1	1	24	1	0	0	2	1	1	2	1	21121	0.87607949	1	0	0	0	0	0	0	0	0	1	1	1	0	0.79	0.68	0.57	1.39	5	5	4	5	2
55	3	2	1	2	1	4	0	1	1	20	1	1	0	1	1	1	1	1	11111	1	0	0	0	0	0	0	0	0	0	1	0	0	0	-0.52	-0.42	-0.47	1.13	2	2	3	5	1
46	2	2	1	2	1	1	0	1	0	18	0	1	0	3	1	1	3	1	31131	0.703682545	1	0	0	0	0	0	0	0	0	0	0	1	0	0.19	-0.21	-0.02	0.04	4	3	3	4	2
36	1	1	1	3	1	3	1	1	1	21	1	1	1	1	1	1	1	1	11111	1	0	0	1	0	0	0	0	0	0	1	0	0	0	-0.96	-0.12	0.70	1.02	1	4	4	5	2
56	3	2	1	3	5	4	0	1	1	21	1	0	1	1	1	1	1	1	11111	1	1	0	0	0	0	0	0	0	0	0	0	0	0	0.08	-0.64	0.08	-0.63	4	1	4	1	1
45	2	2	1	3	3	1	1	1	1	22	1	1	1	2	1	2	2	1	21221	0.831496435	0	0	0	0	0	0	0	0	0	0	0	1	0	-0.22	0.03	-0.91	0.15	3	4	1	4	1
67	4	1	1	2	1	1	0	1	1	25	1	1	0	1	1	1	1	1	11111	1	1	0	1	0	0	1	0	0	0	0	0	1	0	-1.01	0.20	0.65	2.29	1	4	4	5	2
75	5	2	1	2	1	2	0	1	1	16	0	0	0	4	2	1	2	1	42121	0.606551083	1	0	0	0	0	0	0	0	1	0	0	0	0	0.52	-1.21	0.09	0.84	5	1	4	4	2
35	1	2	1	1	4	2	0	1	1	22	1	1	1	1	1	1	1	1	11111	1	0	0	0	0	0	0	0	0	0	0	0	0	0	-0.33	-0.40	-0.81	-0.53	3	3	2	3	0
38	1	1	1	3	3	1	0	0	1	26	1	1	1	1	1	1	1	1	11111	1	0	0	0	0	0	0	0	0	0	0	0	0	0	-0.33	-0.40	-0.81	-0.53	3	3	2	3	0
63	4	1	1	3	1	2	0	1	1	13	0	0	0	1	1	1	2	1	11121	0.942121466	0	0	0	0	1	0	0	0	0	0	1	1	0	2.57	0.68	-0.90	-0.36	5	5	1	3	2
44	2	1	1	3	4	3	1	1	1	28	1	0	1	1	1	1	1	1	11111	1	0	0	0	0	0	0	0	0	0	0	0	0	0	-0.33	-0.40	-0.81	-0.53	3	3	2	3	0
67	4	1	1	2	1	1	1	0	1	27	1	1	1	2	1	2	2	1	21221	0.831496435	0	0	0	0	0	0	0	0	0	0	0	1	0	-0.22	0.03	-0.91	0.15	3	4	1	4	1
73	5	1	1	2	1	1	0	0	1	25	1	0	0	1	1	1	2	2	11122	0.892783025	0	0	0	0	1	0	0	0	0	0	0	1	1	2.91	1.57	-1.44	-1.11	5	5	1	1	2
50	3	1	1	3	5	2	1	1	1	21	1	1	1	1	1	1	1	1	11111	1	1	0	1	0	1	0	1	0	1	0	0	0	0	1.20	1.40	1.34	0.26	5	5	5	4	2
46	2	2	1	2	5	2	0	1	0	21	1	1	1	1	1	1	1	1	11111	1	1	0	0	0	0	0	0	0	1	0	0	0	0	0.52	-1.21	0.09	0.84	5	1	4	4	2
60	4	1	1	3	1	3	0	1	1	24	1	1	0	1	1	1	2	1	11121	0.942121466	0	0	1	0	0	0	0	0	0	0	1	0	0	0.02	0.81	0.62	-0.96	4	5	4	1	2
65	4	1	1	2	5	1	1	1	0	26	1	1	0	1	1	1	1	1	11111	1	1	0	1	0	0	0	0	0	0	0	0	0	0	-0.36	-0.33	1.25	-0.74	2	3	5	1	2
37	1	1	1	3	4	3	1	1	1	26	1	1	1	1	1	1	1	1	11111	1	0	0	0	0	0	0	0	0	0	0	0	1	0	-0.22	0.03	-0.91	0.15	3	4	1	4	1
44	2	2	1	2	4	1	0	1	1	29	1	0	0	1	1	1	1	1	11111	1	0	0	0	0	0	0	0	0	0	0	0	1	0	-0.22	0.03	-0.91	0.15	3	4	1	4	1
56	3	2	1	2	5	4	1	1	0	22	1	1	1	1	1	1	1	1	11111	1	0	0	0	0	0	0	0	0	0	0	0	0	0	-0.33	-0.40	-0.81	-0.53	3	3	2	3	0
41	2	2	1	3	1	3	1	1	1	28	1	1	1	1	1	1	1	1	11111	1	0	0	0	0	0	0	0	0	0	0	0	0	0	-0.33	-0.40	-0.81	-0.53	3	3	2	3	0
33	1	2	1	3	2	4	0	1	1	28	1	1	0	1	1	1	1	1	11111	1	0	0	0	0	0	0	0	0	0	0	0	0	0	-0.33	-0.40	-0.81	-0.53	3	3	2	3	0
68	4	1	1	3	5	1	1	1	0	19	0	1	0	1	1	1	1	1	11111	1	0	0	0	0	0	0	0	0	0	0	0	0	0	-0.33	-0.40	-0.81	-0.53	3	3	2	3	0
77	5	2	2	1	1	1	0	1	1	24	1	0	1	1	1	1	1	1	11111	1	1	0	1	0	0	0	0	0	0	0	0	0	0	-0.36	-0.33	1.25	-0.74	2	3	5	1	2
31	1	1	1	3	3	3	1	1	1	26	1	0	0	1	1	1	1	1	11111	1	0	0	0	0	0	1	0	0	0	0	0	0	0	-1.09	-0.30	-1.30	1.83	1	3	1	5	1
45	2	1	1	3	2	4	1	1	1	29	1	1	1	1	1	1	1	1	11111	1	1	0	0	0	0	0	0	1	0	0	0	1	0	-0.06	1.13	-0.22	0.33	4	5	3	4	2
50	3	1	1	2	4	3	0	1	1	18	0	1	0	1	1	1	1	1	11111	1	1	1	1	0	0	0	0	0	0	0	0	0	0	-0.48	-0.44	2.87	-0.55	2	2	5	2	2
51	3	2	1	3	4	2	0	1	1	22	1	1	1	1	1	1	1	1	11111	1	0	0	0	0	0	0	0	0	0	0	0	0	0	-0.33	-0.40	-0.81	-0.53	3	3	2	3	0
69	4	1	1	2	1	2	0	0	1	19	0	0	0	1	1	1	1	1	11111	1	1	0	0	0	0	0	0	0	0	0	0	0	0	0.08	-0.64	0.08	-0.63	4	1	4	1	1
52	3	1	1	2	1	1	1	1	0	20	1	1	0	1	1	1	1	1	11111	1	1	0	0	0	0	0	0	0	1	1	0	1	0	0.43	-0.80	0.32	3.18	5	1	4	5	2
56	3	2	1	3	5	1	0	1	1	24	1	0	0	1	1	1	1	1	11111	1	1	0	1	0	0	0	0	0	1	1	0	1	0	-0.01	-0.50	1.49	3.07	4	2	5	5	2
66	4	1	1	2	5	3	1	0	0	21	1	0	0	1	1	1	1	1	11111	1	0	0	0	0	0	0	0	0	0	0	0	0	0	-0.33	-0.40	-0.81	-0.53	3	3	2	3	0
50	3	2	1	1	4	1	0	1	1	23	1	0	0	1	1	1	1	1	11111	1	1	0	0	0	0	0	0	0	0	0	0	1	0	0.19	-0.21	-0.02	0.04	4	3	3	4	2
49	2	2	1	3	1	1	0	1	0	31	1	0	1	1	1	1	1	1	11111	1	0	0	0	0	0	0	0	0	0	0	0	0	0	-0.33	-0.40	-0.81	-0.53	3	3	2	3	0
48	2	2	1	1	3	2	1	1	1	18	0	1	0	1	1	1	1	1	11111	1	0	0	1	0	0	0	0	0	0	0	0	0	0	-0.77	-0.10	0.36	-0.64	1	4	4	1	1
44	2	2	1	3	5	1	0	1	1	26	1	1	1	1	1	1	1	1	11111	1	0	0	0	0	0	0	0	0	1	1	0	0	0	-0.08	-1.00	-0.46	2.61	4	1	3	5	2
55	3	2	1	1	5	3	1	1	0	30	1	1	0	1	1	1	2	1	11121	0.942121466	0	0	0	0	0	0	0	0	0	0	0	0	0	-0.33	-0.40	-0.81	-0.53	3	3	2	3	0
64	4	1	1	3	2	4	0	1	1	27	1	1	0	1	1	1	2	2	11122	0.892783025	1	0	1	0	1	0	0	1	0	0	0	0	0	1.39	0.76	0.81	-0.65	5	5	5	1	2
56	3	2	1	1	5	4	1	1	1	24	1	1	0	1	1	1	2	2	11122	0.892783025	1	0	0	0	0	0	0	0	0	1	0	0	0	-0.11	-0.66	0.42	1.03	4	1	4	5	2
38	1	1	1	3	2	3	0	1	1	22	1	0	1	1	1	1	1	1	11111	1	0	0	0	0	0	0	0	0	0	0	0	0	0	-0.33	-0.40	-0.81	-0.53	3	3	2	3	0
56	3	1	1	1	5	1	1	1	1	25	1	1	0	1	1	1	1	1	11111	1	1	0	0	0	0	0	1	0	0	1	0	0	0	-0.98	1.90	0.74	0.75	1	5	4	4	2
31	1	2	1	3	4	4	1	1	1	23	1	1	0	1	1	1	1	1	11111	1	0	0	0	0	0	0	0	0	0	0	0	0	0	-0.33	-0.40	-0.81	-0.53	3	3	2	3	0
71	5	1	1	2	1	1	0	1	1	19	0	1	1	2	1	1	2	1	21121	0.87607949	1	1	1	0	0	0	0	0	0	0	0	0	0	-0.48	-0.44	2.87	-0.55	2	2	5	2	2
50	3	1	1	2	5	2	0	0	0	21	1	1	0	1	1	1	1	1	11111	1	1	0	0	0	1	0	0	0	1	0	1	0	0	3.32	-0.56	0.10	0.34	5	2	4	4	2
41	2	1	1	1	5	3	1	1	1	24	1	1	1	1	1	1	1	1	11111	1	0	0	0	0	0	0	0	0	0	0	0	0	0	-0.33	-0.40	-0.81	-0.53	3	3	2	3	0
64	4	1	1	2	1	1	0	1	0	27	1	0	1	1	1	1	1	1	11111	1	0	0	0	0	1	0	0	1	1	0	1	1	1	3.90	3.24	-1.37	0.33	5	5	1	4	2
52	3	1	1	3	4	2	0	0	1	27	1	1	0	1	1	1	2	1	11121	0.942121466	0	0	0	0	0	0	0	0	0	0	0	0	0	-0.33	-0.40	-0.81	-0.53	3	3	2	3	0
39	1	2	1	2	3	2	1	1	1	20	1	1	1	1	1	1	2	1	11121	0.942121466	0	0	0	0	0	0	0	0	0	0	0	0	0	-0.33	-0.40	-0.81	-0.53	3	3	2	3	0
43	2	2	1	3	5	2	1	1	0	28	1	1	1	1	1	1	1	1	11111	1	0	0	0	0	0	0	0	0	0	0	0	0	1	0.81	1.39	-1.10	-1.59	5	5	1	1	1
37	1	1	1	3	3	3	1	1	1	26	1	1	1	1	1	1	1	1	11111	1	0	0	0	0	0	0	0	0	0	1	0	0	0	-0.52	-0.42	-0.47	1.13	2	2	3	5	1
61	4	1	1	3	5	2	0	1	0	27	1	1	1	1	1	1	1	1	11111	1	1	1	1	0	0	0	0	0	0	0	0	0	0	-0.48	-0.44	2.87	-0.55	2	2	5	2	2
48	2	2	1	3	1	2	1	1	1	24	1	1	1	1	1	1	2	4	11124	0.727546672	0	0	0	0	0	0	0	1	0	0	0	0	0	-0.58	0.93	-1.00	-0.25	1	5	1	4	1
49	2	1	1	2	3	2	1	1	1	29	1	0	0	1	1	1	1	1	11111	1	1	0	0	0	0	0	0	0	0	0	0	0	0	0.08	-0.64	0.08	-0.63	4	1	4	1	1
31	1	1	1	1	4	3	0	0	1	22	1	1	1	1	1	1	1	1	11111	1	1	0	0	0	0	0	0	0	1	0	0	0	0	0.52	-1.21	0.09	0.84	5	1	4	4	2
65	4	1	1	2	5	2	0	1	0	16	0	0	1	2	1	1	1	1	21111	0.933958024	1	0	1	0	0	0	0	0	0	0	1	0	0	0.43	0.58	1.50	-1.06	5	5	5	1	2
47	2	2	1	2	5	1	0	1	1	19	0	1	0	1	1	1	2	1	11121	0.942121466	0	0	0	0	0	0	0	0	0	0	0	0	0	-0.33	-0.40	-0.81	-0.53	3	3	2	3	0
36	1	1	1	1	4	4	1	1	1	25	1	1	0	1	1	1	2	1	11121	0.942121466	0	0	0	0	0	0	0	0	0	0	0	0	0	-0.33	-0.40	-0.81	-0.53	3	3	2	3	0
75	5	1	1	3	5	1	0	1	0	21	1	1	1	1	1	1	1	3	11113	0.882022427	1	0	0	0	0	0	0	0	0	0	0	0	0	0.08	-0.64	0.08	-0.63	4	1	4	1	1
55	3	1	1	1	2	1	0	0	1	29	1	0	0	1	1	1	2	1	11121	0.942121466	0	0	1	0	0	0	0	0	0	0	0	0	0	-0.77	-0.10	0.36	-0.64	1	4	4	1	1
62	4	1	1	1	5	2	0	1	0	21	1	1	0	1	1	1	1	1	11111	1	0	0	1	0	0	0	0	0	0	1	0	0	0	-0.96	-0.12	0.70	1.02	1	4	4	5	2
61	4	1	1	3	5	4	0	0	0	22	1	1	1	1	1	1	1	1	11111	1	0	0	1	0	0	0	0	1	0	1	0	0	0	-1.21	1.22	0.50	1.30	1	5	4	5	2
47	2	1	1	2	3	2	1	0	1	17	0	0	1	1	1	1	1	1	11111	1	0	1	1	0	0	0	0	0	1	0	0	1	0	-0.35	-0.35	1.89	1.71	2	3	5	5	2
56	3	1	1	3	2	4	1	0	1	15	0	0	1	1	1	1	1	2	11112	0.95066156	0	0	0	0	0	0	0	0	0	0	0	0	0	-0.33	-0.40	-0.81	-0.53	3	3	2	3	0
43	2	1	1	3	3	4	1	1	1	27	1	1	1	1	1	1	1	1	11111	1	0	0	0	0	0	0	0	0	0	0	0	0	0	-0.33	-0.40	-0.81	-0.53	3	3	2	3	0
40	2	1	1	3	5	2	1	0	1	29	1	1	1	1	1	1	1	1	11111	1	0	0	1	0	0	0	0	0	0	1	0	0	0	-0.96	-0.12	0.70	1.02	1	4	4	5	2
55	3	2	2	3	5	1	1	1	1	24	1	1	1	1	1	1	2	1	11121	0.942121466	0	0	0	0	0	0	0	0	0	0	0	0	0	-0.33	-0.40	-0.81	-0.53	3	3	2	3	0
49	2	1	1	1	1	1	0	1	1	27	1	1	1	1	1	1	1	1	11111	1	1	0	0	0	0	1	0	0	0	0	0	1	0	-0.57	-0.11	-0.52	2.40	1	4	3	5	2
40	2	1	1	3	4	2	1	1	1	23	1	1	0	1	1	1	1	1	11111	1	0	0	1	0	0	0	0	1	0	0	0	1	0	-0.92	1.67	0.07	0.32	1	5	3	4	2
47	2	1	2	2	1	2	0	0	1	15	0	0	1	1	1	1	1	1	11111	1	0	0	0	0	0	0	0	0	0	0	0	0	0	-0.33	-0.40	-0.81	-0.53	3	3	2	3	0
35	1	2	1	3	4	1	1	1	1	18	0	1	1	1	1	1	1	1	11111	1	0	0	0	0	0	0	0	0	0	0	0	0	0	-0.33	-0.40	-0.81	-0.53	3	3	2	3	0
49	2	1	1	3	4	3	1	0	1	27	1	0	0	2	1	1	1	1	21111	0.933958024	0	0	0	0	0	0	0	0	0	0	0	1	0	-0.22	0.03	-0.91	0.15	3	4	1	4	1
41	2	2	1	3	4	2	0	1	1	18	0	1	1	1	1	1	1	1	11111	1	0	0	0	0	0	0	0	0	0	0	0	0	0	-0.33	-0.40	-0.81	-0.53	3	3	2	3	0
66	4	1	1	3	5	4	0	0	0	25	1	1	0	1	1	1	2	1	11121	0.942121466	0	1	0	0	0	0	0	0	0	0	0	0	0	-0.45	-0.51	0.81	-0.33	2	2	5	3	1
47	2	1	1	1	2	4	0	1	1	25	1	1	1	1	1	1	1	1	11111	1	0	0	0	0	0	0	0	0	0	0	0	0	0	-0.33	-0.40	-0.81	-0.53	3	3	2	3	0
64	4	1	1	2	1	1	0	0	1	19	0	0	0	1	1	1	2	1	11121	0.942121466	1	1	1	0	1	0	0	0	0	0	1	0	0	2.31	0.22	2.88	-1.05	5	4	5	1	2
46	2	1	1	2	3	2	1	0	1	23	1	1	1	1	2	1	2	1	12121	0.893770201	0	0	1	0	0	0	0	0	0	1	0	0	0	-0.96	-0.12	0.70	1.02	1	4	4	5	2
45	2	1	1	3	1	3	0	0	1	24	1	0	1	1	1	1	1	1	11111	1	1	0	1	0	0	0	0	0	0	0	0	1	0	-0.26	0.10	1.15	-0.07	3	4	5	4	2
55	3	1	2	3	5	1	1	1	0	23	1	1	1	2	1	1	1	1	21111	0.933958024	1	1	1	0	0	0	0	0	0	1	0	1	0	-0.57	-0.03	3.10	1.79	1	4	5	5	2
54	3	2	1	2	5	1	0	1	1	13	0	1	0	1	1	1	1	1	11111	1	1	0	0	0	0	0	0	1	0	0	0	0	0	-0.17	0.70	-0.11	-0.35	4	5	3	3	2
36	1	2	1	3	4	3	1	1	1	27	1	0	1	1	1	1	1	1	11111	1	0	0	0	0	0	0	0	0	0	0	0	0	0	-0.33	-0.40	-0.81	-0.53	3	3	2	3	0
37	1	2	1	3	3	2	0	1	0	14	0	1	1	1	1	1	1	1	11111	1	0	0	0	0	0	0	0	0	0	0	0	0	0	-0.33	-0.40	-0.81	-0.53	3	3	2	3	0
61	4	1	1	2	3	1	0	1	1	20	1	0	0	1	1	1	2	2	11122	0.892783025	1	0	0	1	0	0	0	1	0	0	0	0	0	2.19	0.24	-0.25	-0.09	5	4	3	4	2
63	4	1	1	3	5	3	1	0	0	27	1	1	1	1	1	1	1	1	11111	1	1	0	1	0	0	0	0	0	0	0	0	0	0	-0.36	-0.33	1.25	-0.74	2	3	5	1	2
55	3	1	1	2	3	3	1	1	1	23	1	0	0	1	1	1	1	1	11111	1	0	0	0	0	0	0	0	0	0	0	0	0	0	-0.33	-0.40	-0.81	-0.53	3	3	2	3	0
36	1	1	1	1	5	2	1	0	1	18	0	1	1	1	1	1	1	1	11111	1	0	0	1	0	0	0	0	0	0	0	0	0	0	-0.77	-0.10	0.36	-0.64	1	4	4	1	1
46	2	1	1	1	4	2	1	0	1	21	1	1	0	1	1	1	3	1	11131	0.861601441	0	0	0	0	0	0	0	1	0	0	0	1	0	-0.47	1.36	-1.10	0.43	2	5	1	4	2
55	3	1	1	3	4	1	1	0	1	25	1	0	1	2	1	1	1	1	21111	0.933958024	1	0	1	0	0	1	0	0	0	0	0	0	0	-1.12	-0.23	0.75	1.61	1	3	4	5	2
50	3	1	1	1	5	4	1	1	0	23	1	1	1	1	1	1	1	1	11111	1	0	0	0	1	0	0	0	0	1	0	0	0	0	2.47	-1.44	-0.93	1.21	5	1	1	5	2
59	3	1	1	3	5	1	0	0	0	27	1	1	0	1	1	1	3	2	11132	0.812263001	1	0	1	1	0	0	0	1	1	0	0	1	0	2.29	0.40	0.83	1.95	5	5	5	5	2
45	2	1	1	2	1	1	1	1	1	21	1	1	1	1	1	1	1	2	11112	0.95066156	0	0	0	0	0	0	0	0	0	0	0	0	0	-0.33	-0.40	-0.81	-0.53	3	3	2	3	0
60	4	2	1	1	5	1	0	1	1	24	1	1	0	1	1	1	1	1	11111	1	1	0	0	0	0	0	0	0	0	0	1	0	0	0.88	0.27	0.33	-0.95	5	4	4	1	2
32	1	2	1	3	4	4	1	1	1	14	0	1	1	1	1	1	1	1	11111	1	0	0	0	0	0	0	0	0	0	0	0	0	0	-0.33	-0.40	-0.81	-0.53	3	3	2	3	0
60	4	1	1	1	1	2	1	0	1	25	1	0	1	1	1	1	1	1	11111	1	1	0	0	0	0	0	0	0	0	0	1	1	0	0.98	0.70	0.23	-0.28	5	5	4	3	2
43	2	2	2	3	5	1	0	1	0	30	1	0	0	1	1	1	2	1	11121	0.942121466	1	0	1	0	0	0	0	0	0	0	0	0	0	-0.36	-0.33	1.25	-0.74	2	3	5	1	2
59	3	1	1	3	5	3	0	0	0	17	0	1	1	1	1	1	1	1	11111	1	1	0	0	0	0	0	0	0	1	0	0	0	0	0.52	-1.21	0.09	0.84	5	1	4	4	2
63	4	1	1	3	5	1	1	0	0	30	1	1	0	1	1	2	1	1	11211	0.955416945	0	0	0	0	0	0	0	0	0	1	0	1	0	-0.41	0.01	-0.57	1.81	2	4	3	5	2
40	2	1	1	3	3	4	0	1	1	20	1	1	0	1	1	1	1	1	11111	1	0	0	1	0	0	0	0	1	0	0	0	1	0	-0.92	1.67	0.07	0.32	1	5	3	4	2
41	2	1	1	1	1	4	0	0	1	12	0	1	1	1	1	1	1	1	11111	1	0	0	1	0	0	0	1	1	0	0	0	1	0	-1.79	4.23	0.39	0.04	1	5	4	4	2
54	3	1	1	3	1	1	0	1	1	23	1	1	0	1	1	1	1	1	11111	1	1	1	0	0	0	1	0	0	0	0	0	0	0	-0.80	-0.65	1.20	1.92	1	1	5	5	2
54	3	2	2	3	4	1	0	1	1	24	1	1	0	2	1	1	1	2	21112	0.884619584	1	0	1	0	0	0	0	0	0	1	0	0	0	-0.55	-0.35	1.59	0.92	1	3	5	5	2
53	3	1	1	3	4	3	0	1	1	21	1	1	1	1	1	1	1	1	11111	1	0	0	0	0	0	0	0	0	0	0	0	0	0	-0.33	-0.40	-0.81	-0.53	3	3	2	3	0
47	2	2	1	3	5	3	0	1	0	25	1	1	1	1	1	1	1	1	11111	1	0	0	1	0	0	0	0	1	0	0	0	1	0	-0.92	1.67	0.07	0.32	1	5	3	4	2
78	5	1	1	2	5	1	0	1	0	20	1	1	1	1	1	1	1	1	11111	1	1	0	0	0	0	0	0	0	0	0	0	0	0	0.08	-0.64	0.08	-0.63	4	1	4	1	1
51	3	2	1	3	4	1	0	1	1	24	1	1	0	1	1	2	2	2	11222	0.84819997	1	0	0	0	0	0	0	0	0	0	0	1	0	0.19	-0.21	-0.02	0.04	4	3	3	4	2
64	4	1	1	3	1	1	1	1	0	11	0	1	0	4	2	3	1	1	42311	0.557823073	1	0	0	0	0	0	0	0	0	1	0	0	0	-0.11	-0.66	0.42	1.03	4	1	4	5	2
45	2	2	1	1	1	1	0	1	1	18	0	1	1	1	1	1	2	1	11121	0.942121466	0	0	0	0	0	0	0	0	0	0	0	1	0	-0.22	0.03	-0.91	0.15	3	4	1	4	1
44	2	1	1	3	4	4	1	0	1	27	1	1	1	1	1	1	1	1	11111	1	0	0	1	0	0	0	0	0	0	0	0	1	0	-0.67	0.33	0.26	0.04	1	4	4	4	2
67	4	1	1	3	5	1	1	0	0	23	1	0	0	1	1	1	1	1	11111	1	1	0	0	0	0	0	0	0	0	0	0	0	0	0.08	-0.64	0.08	-0.63	4	1	4	1	1
64	4	1	1	2	1	1	0	1	1	19	0	1	1	1	1	1	1	1	11111	1	1	0	0	0	0	0	0	0	0	0	0	0	0	0.08	-0.64	0.08	-0.63	4	1	4	1	1
62	4	1	1	2	5	1	1	0	1	26	1	1	0	1	1	1	1	1	11111	1	0	0	0	0	0	0	0	0	0	0	0	0	0	-0.33	-0.40	-0.81	-0.53	3	3	2	3	0
56	3	2	2	3	5	1	1	1	1	24	1	0	1	2	1	1	2	2	21122	0.82674105	0	0	0	0	0	0	0	0	0	0	0	1	0	-0.22	0.03	-0.91	0.15	3	4	1	4	1
44	2	2	1	1	5	1	1	1	1	26	1	1	0	1	1	1	1	1	11111	1	0	0	0	0	0	0	0	0	0	0	0	0	0	-0.33	-0.40	-0.81	-0.53	3	3	2	3	0
63	4	2	1	2	1	2	0	1	0	26	1	0	0	1	1	1	1	1	11111	1	1	0	0	0	1	0	0	0	0	0	0	0	0	2.08	-0.88	-0.16	-0.82	5	1	3	1	2
52	3	1	1	2	3	2	0	0	1	25	1	1	0	1	1	1	1	1	11111	1	0	0	0	1	1	0	1	1	0	1	1	1	0	3.61	4.09	-0.56	1.56	5	5	3	5	2
59	3	2	1	3	5	3	0	1	0	7	0	1	1	1	1	1	1	1	11111	1	1	0	1	0	0	0	0	0	1	0	0	0	0	0.08	-0.91	1.26	0.73	4	1	5	4	2
49	2	2	1	2	1	1	0	1	1	20	1	1	1	1	1	1	2	2	11122	0.892783025	1	0	0	0	0	0	0	0	0	0	0	0	0	0.08	-0.64	0.08	-0.63	4	1	4	1	1
52	3	2	1	2	5	3	1	1	1	22	1	1	1	1	1	1	1	1	11111	1	0	0	0	0	0	0	0	0	0	0	0	0	0	-0.33	-0.40	-0.81	-0.53	3	3	2	3	0
53	3	1	1	3	1	1	1	0	1	11	0	1	1	1	1	1	2	1	11121	0.942121466	0	0	0	0	0	0	1	1	0	1	0	0	1	-0.51	5.27	-0.63	0.07	2	5	3	4	2
69	4	2	1	3	5	2	0	1	0	25	1	1	1	1	1	1	1	1	11111	1	1	0	1	0	0	0	0	0	0	0	0	0	0	-0.36	-0.33	1.25	-0.74	2	3	5	1	2
66	4	1	1	1	1	1	1	1	0	26	1	1	0	2	2	1	1	2	22112	0.836268319	0	0	1	0	0	0	1	1	0	1	1	1	0	-1.19	5.11	0.98	1.39	1	5	5	5	2
48	2	2	2	2	4	1	0	1	1	29	1	1	1	1	1	1	1	1	11111	1	0	0	0	0	0	0	0	1	0	0	0	1	0	-0.47	1.36	-1.10	0.43	2	5	1	4	2
65	4	1	1	3	5	1	1	1	0	27	1	1	1	1	1	1	1	1	11111	1	1	1	0	1	0	0	1	0	0	1	1	0	0	2.05	2.23	2.48	0.89	5	5	5	5	2
48	2	1	1	3	1	2	1	0	1	26	1	1	1	1	1	1	1	1	11111	1	0	1	1	0	0	0	0	0	0	1	0	0	0	-1.08	-0.23	2.32	1.22	1	3	5	5	2
37	1	2	2	1	2	2	0	1	1	19	0	1	1	1	1	1	1	1	11111	1	0	1	1	0	0	0	0	0	0	0	0	1	0	-0.79	0.22	1.88	0.24	1	4	5	4	2
67	4	2	1	3	3	4	0	1	0	31	1	1	0	3	1	2	2	2	31222	0.690281075	1	1	1	0	0	0	0	1	0	0	0	0	0	-0.73	0.90	2.67	-0.26	1	5	5	4	2
52	3	2	1	2	5	2	0	1	0	17	0	1	1	1	1	1	1	1	11111	1	1	0	0	0	0	0	0	0	0	0	0	1	0	0.19	-0.21	-0.02	0.04	4	3	3	4	2
72	5	1	1	2	1	1	0	1	0	22	1	1	1	1	1	2	3	1	11231	0.817018386	1	0	0	0	0	0	0	0	0	1	0	0	0	-0.11	-0.66	0.42	1.03	4	1	4	5	2
74	5	1	1	2	5	2	0	1	0	21	1	1	1	2	2	1	1	1	22111	0.885606759	0	0	0	0	1	0	0	0	0	0	0	0	0	1.67	-0.65	-1.05	-0.72	5	1	1	1	1
35	1	1	1	3	2	3	1	1	1	28	1	0	0	1	1	1	1	1	11111	1	0	0	0	0	0	1	0	1	0	0	0	0	0	-1.34	1.03	-1.49	2.11	1	5	1	5	2
39	1	2	1	1	1	3	1	1	1	29	1	1	1	1	1	1	2	2	11122	0.892783025	0	0	0	0	0	0	0	0	0	0	0	0	1	0.81	1.39	-1.10	-1.59	5	5	1	1	1
51	3	1	2	2	1	4	0	1	1	18	0	1	1	2	1	1	1	1	21111	0.933958024	0	0	0	0	0	0	0	0	0	0	0	1	0	-0.22	0.03	-0.91	0.15	3	4	1	4	1
52	3	1	1	2	4	4	0	1	1	19	0	0	0	1	1	1	1	1	11111	1	0	0	0	0	0	0	0	0	0	0	0	0	0	-0.33	-0.40	-0.81	-0.53	3	3	2	3	0
66	4	2	1	1	1	2	1	1	0	22	1	1	0	1	1	5	5	3	11553	0.346715806	1	1	1	0	1	0	0	0	1	0	1	1	0	2.86	0.07	2.79	1.10	5	4	5	5	2
52	3	1	1	1	3	4	1	1	1	27	1	1	1	1	1	1	1	1	11111	1	0	0	0	0	0	0	0	0	0	0	0	1	0	-0.22	0.03	-0.91	0.15	3	4	1	4	1
36	1	1	1	3	2	4	1	1	1	11	0	1	1	1	1	1	2	1	11121	0.942121466	0	0	0	0	0	0	0	1	0	0	0	1	0	-0.47	1.36	-1.10	0.43	2	5	1	4	2
33	1	2	1	3	5	3	0	1	0	26	1	1	1	1	1	1	1	1	11111	1	0	0	0	0	0	0	0	0	0	0	0	0	0	-0.33	-0.40	-0.81	-0.53	3	3	2	3	0
70	5	1	1	1	5	3	1	0	0	31	1	1	1	1	1	1	1	1	11111	1	1	0	0	0	1	0	0	0	0	1	0	1	0	1.99	-0.47	0.07	1.51	5	2	3	5	2
35	1	1	1	3	5	2	1	1	1	27	1	1	1	1	1	1	1	1	11111	1	0	0	0	0	0	1	0	0	0	0	0	0	0	-1.09	-0.30	-1.30	1.83	1	3	1	5	1
47	2	1	1	2	1	2	0	0	1	21	1	1	1	2	1	2	2	1	21221	0.831496435	0	0	0	0	0	0	0	0	0	0	0	1	0	-0.22	0.03	-0.91	0.15	3	4	1	4	1
46	2	1	1	1	2	3	0	1	1	30	1	0	1	1	1	1	1	1	11111	1	0	0	0	0	0	0	0	0	0	0	0	1	0	-0.22	0.03	-0.91	0.15	3	4	1	4	1
44	2	1	1	3	3	2	1	1	1	8	0	1	1	1	1	1	1	1	11111	1	0	0	0	0	1	0	1	0	0	0	0	0	0	0.80	1.91	-0.72	-1.00	5	5	3	1	2
74	5	2	1	1	5	2	0	1	0	29	1	1	0	1	1	1	2	2	11122	0.892783025	1	0	0	0	0	0	0	1	0	1	0	1	0	-0.26	1.11	0.12	1.99	3	5	4	5	2
67	4	2	1	3	5	2	0	1	0	24	1	1	1	1	1	1	1	1	11111	1	1	1	1	0	0	1	0	0	0	1	0	0	0	-1.43	-0.36	2.71	3.47	1	3	5	5	2
59	3	1	1	3	1	3	1	0	1	23	1	1	1	1	1	1	2	1	11121	0.942121466	0	0	0	0	0	0	0	0	0	0	0	1	0	-0.22	0.03	-0.91	0.15	3	4	1	4	1
45	2	2	1	2	4	3	1	1	1	26	1	0	1	1	1	1	1	1	11111	1	0	1	0	0	0	0	0	0	1	0	0	1	0	0.10	-0.66	0.72	1.82	4	1	4	5	2
38	1	2	1	1	4	2	0	1	1	17	0	1	0	1	1	1	1	1	11111	1	0	0	0	0	0	0	0	1	0	0	0	0	0	-0.58	0.93	-1.00	-0.25	1	5	1	4	1
44	2	1	1	1	2	2	1	1	1	10	0	1	1	1	1	1	1	1	11111	1	1	0	0	0	0	0	0	0	0	0	0	0	0	0.08	-0.64	0.08	-0.63	4	1	4	1	1
55	3	1	1	3	5	2	0	1	0	29	1	1	1	1	1	1	1	1	11111	1	0	0	0	0	1	0	0	0	0	0	0	0	0	1.67	-0.65	-1.05	-0.72	5	1	1	1	1
36	1	2	1	3	2	3	0	1	1	9	0	1	1	1	1	1	1	1	11111	1	0	0	0	0	0	0	0	0	0	0	0	0	0	-0.33	-0.40	-0.81	-0.53	3	3	2	3	0
61	4	2	1	3	5	4	1	1	1	28	1	1	0	1	1	1	1	1	11111	1	0	0	0	0	0	0	0	0	1	0	0	0	0	0.11	-0.98	-0.80	0.95	4	1	2	5	1
65	4	2	1	2	5	1	0	1	1	18	0	1	1	1	1	2	2	2	11222	0.84819997	1	1	1	0	0	0	0	0	0	0	1	0	0	0.31	0.46	3.12	-0.86	5	5	5	1	2
60	4	1	1	3	5	2	1	0	0	24	1	1	1	1	1	1	1	1	11111	1	0	0	1	0	0	0	0	0	0	0	0	0	0	-0.77	-0.10	0.36	-0.64	1	4	4	1	1
54	3	1	1	1	1	1	0	1	1	23	1	0	0	1	1	1	1	1	11111	1	0	0	0	0	0	0	0	0	0	1	0	1	0	-0.41	0.01	-0.57	1.81	2	4	3	5	2
70	5	1	1	1	5	3	1	0	0	27	1	0	1	1	1	2	2	1	11221	0.897538411	0	0	1	0	1	0	0	1	0	1	0	0	0	0.78	0.97	0.26	1.12	5	5	4	5	2
53	3	1	1	2	5	1	1	1	1	14	0	1	1	1	1	1	4	1	11141	0.748284005	1	0	0	0	0	0	0	0	1	0	0	1	0	0.63	-0.78	-0.01	1.52	5	1	3	5	2
38	1	1	1	3	2	4	1	0	1	25	1	1	1	1	1	1	1	1	11111	1	0	0	0	0	0	1	0	0	0	0	0	0	0	-1.09	-0.30	-1.30	1.83	1	3	1	5	1
38	1	1	1	1	3	4	1	1	1	25	1	1	1	1	1	1	1	1	11111	1	0	0	0	0	0	0	0	1	0	0	0	0	0	-0.58	0.93	-1.00	-0.25	1	5	1	4	1
78	5	2	1	2	5	4	1	1	0	17	0	1	1	1	1	1	1	2	11112	0.95066156	1	0	0	0	0	0	0	1	0	1	0	0	0	-0.36	0.68	0.22	1.31	2	5	4	5	2
45	2	2	1	2	5	1	0	1	0	25	1	1	1	3	1	1	2	1	31121	0.78420257	1	1	1	0	0	1	0	1	0	0	1	0	0	-0.69	1.90	2.43	1.77	1	5	5	5	2
52	3	1	1	3	4	2	0	1	1	31	1	1	1	1	1	1	1	2	11112	0.95066156	1	0	1	0	0	0	0	0	0	0	0	0	0	-0.36	-0.33	1.25	-0.74	2	3	5	1	2
53	3	1	1	1	5	1	1	1	1	23	1	1	0	1	1	1	1	1	11111	1	1	0	0	0	0	0	0	0	0	0	0	0	0	0.08	-0.64	0.08	-0.63	4	1	4	1	1
78	5	1	1	3	5	3	0	0	0	28	1	0	1	1	1	1	1	1	11111	1	0	1	0	0	1	0	1	0	0	1	0	0	1	1.62	3.57	0.94	-0.20	5	5	5	4	2
42	2	1	1	3	1	3	1	1	1	12	0	1	1	1	1	1	1	1	11111	1	0	0	0	0	0	0	0	0	0	0	0	0	0	-0.33	-0.40	-0.81	-0.53	3	3	2	3	0
55	3	2	1	3	1	1	0	1	0	20	1	0	1	1	1	1	2	2	11122	0.892783025	0	0	0	0	0	0	0	0	1	0	0	0	0	0.11	-0.98	-0.80	0.95	4	1	2	5	1
45	2	2	1	2	1	1	0	1	1	21	1	0	1	1	1	1	1	2	11112	0.95066156	0	0	0	0	0	0	0	0	0	0	0	0	0	-0.33	-0.40	-0.81	-0.53	3	3	2	3	0
60	4	1	1	2	1	2	0	0	1	29	1	1	1	1	1	1	1	1	11111	1	1	1	0	0	0	0	0	0	0	0	0	1	0	0.07	-0.32	1.60	0.24	4	3	5	4	2
51	3	2	1	3	5	3	0	1	0	12	0	1	0	1	1	1	2	1	11121	0.942121466	0	1	0	0	0	0	0	0	0	0	0	1	0	-0.34	-0.08	0.71	0.35	2	4	4	4	2
43	2	2	1	3	5	2	1	1	0	26	1	0	1	1	1	1	1	1	11111	1	0	0	0	0	0	0	0	0	0	0	0	1	0	-0.22	0.03	-0.91	0.15	3	4	1	4	1
31	1	2	1	1	2	4	0	1	1	23	1	1	1	1	1	1	2	2	11122	0.892783025	0	0	0	0	0	0	0	0	0	0	0	1	0	-0.22	0.03	-0.91	0.15	3	4	1	4	1
41	2	2	1	3	2	1	0	1	1	20	1	0	0	1	1	1	1	1	11111	1	0	0	0	0	0	1	0	0	0	0	0	0	0	-1.09	-0.30	-1.30	1.83	1	3	1	5	1
53	3	2	1	2	1	2	0	1	0	18	0	1	1	1	1	1	2	1	11121	0.942121466	1	0	1	0	0	0	0	0	0	0	1	0	0	0.43	0.58	1.50	-1.06	5	5	5	1	2
63	4	2	1	1	1	3	1	1	1	26	1	1	0	1	1	1	2	1	11121	0.942121466	0	0	0	0	0	0	0	1	1	0	0	0	0	-0.14	0.36	-0.99	1.23	4	5	1	5	2
57	3	2	2	3	5	2	0	1	1	28	1	1	0	2	1	1	3	1	21131	0.795559466	1	1	1	0	0	0	0	0	1	0	0	0	0	-0.04	-1.02	2.87	0.93	4	1	5	5	2
47	2	1	1	3	2	4	1	1	1	26	1	1	1	1	1	1	1	1	11111	1	1	0	0	0	0	0	0	0	1	0	0	1	0	0.63	-0.78	-0.01	1.52	5	1	3	5	2
38	1	1	1	1	4	2	1	1	1	28	1	1	1	1	1	1	1	1	11111	1	0	0	0	0	0	0	0	0	0	0	0	0	0	-0.33	-0.40	-0.81	-0.53	3	3	2	3	0
49	2	2	1	3	4	4	0	1	1	17	0	1	0	1	1	1	2	2	11122	0.892783025	0	0	0	0	0	0	0	0	0	0	0	0	0	-0.33	-0.40	-0.81	-0.53	3	3	2	3	0
64	4	2	1	2	1	1	0	1	1	27	1	0	1	1	1	1	1	1	11111	1	1	0	1	0	0	0	0	0	0	1	0	0	0	-0.55	-0.35	1.59	0.92	1	3	5	5	2
75	5	1	2	2	3	2	0	0	1	16	0	1	0	1	1	1	1	1	11111	1	1	0	1	0	0	0	0	0	1	0	1	0	0	0.87	0.00	1.51	0.41	5	4	5	4	2
68	4	1	1	2	5	2	0	1	0	21	1	1	1	1	1	1	1	1	11111	1	0	1	0	0	1	0	0	0	0	0	0	0	0	1.55	-0.76	0.57	-0.52	5	1	4	3	2
63	4	2	1	2	1	1	0	1	1	13	0	1	0	1	1	1	1	1	11111	1	1	0	0	0	0	0	0	0	0	1	0	0	0	-0.11	-0.66	0.42	1.03	4	1	4	5	2
38	1	1	2	3	4	2	1	1	1	19	0	1	1	1	1	1	1	1	11111	1	0	0	0	0	0	0	0	0	0	0	0	0	0	-0.33	-0.40	-0.81	-0.53	3	3	2	3	0
62	4	2	1	1	5	1	0	1	1	27	1	1	0	1	1	1	1	1	11111	1	0	0	0	0	0	0	0	0	0	0	0	0	0	-0.33	-0.40	-0.81	-0.53	3	3	2	3	0
38	1	1	1	2	1	1	1	1	1	17	0	1	0	1	1	1	1	1	11111	1	0	0	0	0	0	0	0	0	0	0	0	0	0	-0.33	-0.40	-0.81	-0.53	3	3	2	3	0
34	1	2	1	1	4	2	0	1	1	20	1	1	0	1	1	1	1	1	11111	1	0	0	1	0	0	0	0	0	0	0	0	0	0	-0.77	-0.10	0.36	-0.64	1	4	4	1	1
43	2	2	1	1	4	3	0	1	1	32	1	1	1	1	1	1	1	1	11111	1	0	0	0	0	0	0	0	1	0	0	0	1	0	-0.47	1.36	-1.10	0.43	2	5	1	4	2
34	1	1	1	3	1	4	1	1	1	21	1	1	1	1	1	1	1	1	11111	1	0	0	0	0	0	0	0	0	0	0	0	1	0	-0.22	0.03	-0.91	0.15	3	4	1	4	1
65	4	2	1	1	5	4	1	1	0	28	1	0	1	1	1	1	2	1	11121	0.942121466	1	0	0	0	0	0	0	0	1	0	0	0	0	0.52	-1.21	0.09	0.84	5	1	4	4	2
72	5	2	1	2	5	2	1	1	0	18	0	1	0	1	1	1	1	1	11111	1	0	0	0	0	0	0	0	0	0	0	0	0	0	-0.33	-0.40	-0.81	-0.53	3	3	2	3	0
43	2	2	1	2	3	2	1	1	1	13	0	1	1	1	1	1	2	1	11121	0.942121466	0	0	0	0	0	0	0	0	0	0	0	0	0	-0.33	-0.40	-0.81	-0.53	3	3	2	3	0
46	2	2	1	3	3	2	0	1	1	20	1	1	1	1	1	1	1	1	11111	1	0	0	0	0	0	0	0	0	0	0	0	0	0	-0.33	-0.40	-0.81	-0.53	3	3	2	3	0
48	2	2	1	2	5	1	1	1	1	23	1	1	0	1	1	1	1	1	11111	1	0	0	0	0	0	0	0	0	0	0	0	1	0	-0.22	0.03	-0.91	0.15	3	4	1	4	1
70	5	2	2	1	5	2	0	1	0	23	1	1	0	1	1	1	1	1	11111	1	1	0	1	0	0	0	1	0	0	0	0	0	1	-0.10	4.03	1.28	-2.09	4	5	5	1	2
55	3	1	1	2	5	4	1	1	0	23	1	1	0	1	1	1	1	1	11111	1	0	0	1	0	0	0	0	0	1	1	0	0	0	-0.53	-0.69	0.71	2.50	1	1	4	5	2
49	2	2	1	2	4	2	0	1	1	23	1	1	1	1	1	1	1	1	11111	1	0	0	0	0	0	0	0	0	0	0	0	1	0	-0.22	0.03	-0.91	0.15	3	4	1	4	1
37	1	1	1	1	4	4	1	1	1	21	1	1	1	1	1	1	1	1	11111	1	0	0	1	0	0	0	0	0	0	0	0	0	0	-0.77	-0.10	0.36	-0.64	1	4	4	1	1
55	3	2	1	3	1	2	0	1	1	19	0	1	0	1	1	1	1	1	11111	1	1	0	1	0	0	1	0	0	0	0	0	1	0	-1.01	0.20	0.65	2.29	1	4	4	5	2
33	1	2	1	3	5	4	1	1	1	26	1	1	1	1	1	1	1	1	11111	1	0	0	0	0	0	0	0	0	0	0	0	0	0	-0.33	-0.40	-0.81	-0.53	3	3	2	3	0
69	4	1	1	3	2	3	0	1	1	24	1	1	0	1	1	1	2	2	11122	0.892783025	0	1	1	0	0	0	0	0	0	0	0	0	0	-0.89	-0.21	1.98	-0.44	1	3	5	3	2
53	3	1	1	1	4	3	1	1	1	25	1	1	0	1	1	1	1	1	11111	1	0	0	0	0	0	0	0	0	0	0	0	1	0	-0.22	0.03	-0.91	0.15	3	4	1	4	1
48	2	2	1	2	5	1	1	1	1	20	1	1	1	1	1	1	1	1	11111	1	0	0	0	0	0	0	0	0	0	0	0	0	0	-0.33	-0.40	-0.81	-0.53	3	3	2	3	0
45	2	1	1	3	3	1	0	0	1	18	0	0	0	1	1	1	1	1	11111	1	0	0	1	0	0	0	1	0	0	0	0	0	0	-1.64	2.46	0.69	-0.92	1	5	4	1	2
57	3	1	1	1	1	2	0	1	1	23	1	1	1	1	1	1	1	1	11111	1	1	1	0	0	0	0	0	0	0	0	0	1	0	0.07	-0.32	1.60	0.24	4	3	5	4	2
70	5	1	1	1	5	2	1	0	0	20	1	1	0	3	2	3	3	2	32332	0.499386295	1	0	1	0	0	0	0	1	0	0	1	0	0	0.18	1.91	1.31	-0.78	4	5	5	1	2
75	5	2	2	1	5	1	0	1	0	17	0	1	0	2	1	2	1	1	21211	0.889374969	1	0	0	0	0	0	0	0	0	0	0	0	0	0.08	-0.64	0.08	-0.63	4	1	4	1	1
53	3	1	1	2	1	1	0	0	1	18	0	1	1	1	1	1	2	1	11121	0.942121466	0	0	0	0	0	0	0	0	0	0	0	0	0	-0.33	-0.40	-0.81	-0.53	3	3	2	3	0
65	4	2	2	1	5	1	0	1	1	18	0	1	1	1	1	1	1	1	11111	1	1	0	0	0	0	0	0	0	0	1	0	1	0	0.00	-0.23	0.31	1.70	4	3	4	5	2
70	5	2	2	1	1	1	0	1	1	25	1	1	1	2	1	1	1	2	21112	0.884619584	1	0	0	0	1	0	0	0	1	0	0	0	0	2.52	-1.46	-0.15	0.65	5	1	3	4	2
51	3	1	1	2	1	2	1	0	1	15	0	0	0	1	1	1	2	2	11122	0.892783025	1	0	0	0	0	1	0	0	0	1	0	0	0	-0.87	-0.56	-0.08	3.38	1	2	3	5	2
49	2	1	1	3	3	1	1	1	1	20	1	1	0	1	1	1	2	1	11121	0.942121466	1	0	0	0	0	0	0	1	0	0	1	1	0	0.73	2.04	0.04	0.01	5	5	3	4	2
47	2	1	1	3	3	2	0	1	1	24	1	1	0	1	1	1	1	1	11111	1	0	0	0	0	0	0	0	0	0	0	0	1	0	-0.22	0.03	-0.91	0.15	3	4	1	4	1
40	2	1	1	2	5	2	1	1	0	24	1	1	1	1	1	1	1	1	11111	1	0	0	0	0	0	0	0	0	0	0	0	0	0	-0.33	-0.40	-0.81	-0.53	3	3	2	3	0
50	3	2	1	1	1	1	1	1	1	27	1	1	1	1	1	1	1	1	11111	1	0	0	0	0	0	0	0	0	0	0	0	0	0	-0.33	-0.40	-0.81	-0.53	3	3	2	3	0
75	5	2	1	1	1	1	0	1	0	24	1	0	1	1	1	1	1	2	11112	0.95066156	1	1	0	0	0	0	0	0	1	0	0	0	0	0.40	-1.32	1.71	1.04	5	1	5	5	2
62	4	2	1	2	1	2	0	1	1	21	1	0	1	1	1	1	4	1	11141	0.748284005	1	0	0	0	0	0	0	0	1	1	1	0	0	1.12	-0.33	0.68	2.19	5	3	4	5	2
48	2	1	1	3	3	3	1	1	1	17	0	1	1	1	1	1	1	1	11111	1	1	0	0	0	0	0	0	0	0	0	0	0	0	0.08	-0.64	0.08	-0.63	4	1	4	1	1
42	2	1	1	3	5	2	1	0	1	12	0	1	1	1	1	1	1	1	11111	1	1	0	1	0	0	0	0	0	0	0	0	0	0	-0.36	-0.33	1.25	-0.74	2	3	5	1	2
59	3	1	1	2	5	2	1	0	1	19	0	1	1	1	3	1	1	1	13111	0.88438295	1	0	0	0	0	0	0	0	0	0	1	0	0	0.88	0.27	0.33	-0.95	5	4	4	1	2
55	3	1	1	3	3	4	1	0	1	12	0	0	1	1	1	1	1	1	11111	1	0	0	0	0	0	0	0	0	0	0	0	1	0	-0.22	0.03	-0.91	0.15	3	4	1	4	1
48	2	2	1	1	2	2	0	1	1	27	1	0	0	1	1	1	1	1	11111	1	0	0	1	0	0	0	0	0	0	0	0	0	0	-0.77	-0.10	0.36	-0.64	1	4	4	1	1
68	4	2	1	1	1	2	0	1	1	15	0	0	1	1	1	1	1	2	11112	0.95066156	0	0	1	0	0	0	0	0	0	0	0	0	0	-0.77	-0.10	0.36	-0.64	1	4	4	1	1
49	2	2	1	2	1	1	0	1	0	10	0	1	1	1	1	1	1	1	11111	1	1	1	0	0	0	0	0	0	0	0	0	0	0	-0.04	-0.75	1.70	-0.44	4	1	5	3	2
63	4	2	1	1	1	2	0	1	1	24	1	0	0	1	1	1	1	1	11111	1	0	0	0	0	0	0	0	0	0	0	0	0	0	-0.33	-0.40	-0.81	-0.53	3	3	2	3	0
48	2	2	1	2	4	2	1	1	1	7	0	1	1	1	1	1	1	1	11111	1	0	0	1	0	0	0	0	0	0	0	0	0	0	-0.77	-0.10	0.36	-0.64	1	4	4	1	1
48	2	2	1	2	1	2	0	1	1	25	1	1	1	4	4	1	1	1	44111	0.502499352	0	0	1	0	0	0	1	0	0	0	0	0	0	-1.64	2.46	0.69	-0.92	1	5	4	1	2
52	3	1	1	1	3	2	1	1	1	21	1	1	1	1	1	1	1	1	11111	1	0	0	0	0	0	0	0	0	0	0	0	0	0	-0.33	-0.40	-0.81	-0.53	3	3	2	3	0
43	2	1	1	3	2	3	1	0	1	18	0	0	1	1	1	1	1	1	11111	1	0	0	0	0	0	0	0	0	0	1	0	0	0	-0.52	-0.42	-0.47	1.13	2	2	3	5	1
40	2	2	1	2	5	1	0	1	0	28	1	0	1	1	1	1	1	1	11111	1	0	0	0	0	0	0	0	0	0	0	0	0	1	0.81	1.39	-1.10	-1.59	5	5	1	1	1
62	4	2	1	1	1	2	0	1	0	17	0	1	1	3	1	1	3	1	31131	0.703682545	1	1	1	1	0	1	0	0	1	1	0	1	0	1.47	-0.97	2.48	5.88	5	1	5	5	2
64	4	1	1	3	3	4	1	0	0	16	0	1	1	1	1	1	1	1	11111	1	0	0	0	0	0	0	0	0	0	0	0	0	0	-0.33	-0.40	-0.81	-0.53	3	3	2	3	0
77	5	2	2	1	1	2	0	1	0	8	0	0	0	1	1	1	1	1	11111	1	1	0	0	1	0	0	0	0	0	0	0	1	0	2.54	-0.67	-0.15	0.30	5	1	3	4	2
71	5	2	2	2	1	3	0	1	0	20	1	1	0	2	1	1	1	2	21112	0.884619584	1	0	0	0	0	0	0	0	0	0	0	0	0	0.08	-0.64	0.08	-0.63	4	1	4	1	1
78	5	1	1	1	5	1	0	1	0	20	1	1	0	2	2	2	2	1	22221	0.78314517	1	0	1	0	1	0	0	0	0	0	0	0	0	1.64	-0.58	1.01	-0.93	5	2	5	1	2
49	2	2	1	3	1	2	1	1	0	21	1	1	1	1	1	1	1	1	11111	1	0	0	0	0	0	0	0	0	0	0	0	1	0	-0.22	0.03	-0.91	0.15	3	4	1	4	1
46	2	1	1	2	3	2	0	1	0	24	1	1	1	1	1	1	2	2	11122	0.892783025	1	0	0	0	1	0	0	0	0	0	1	0	0	2.88	0.02	0.09	-1.14	5	4	4	1	2
79	5	1	1	1	1	3	0	1	1	31	1	1	0	1	1	1	1	1	11111	1	1	0	0	0	0	0	0	0	0	0	0	0	0	0.08	-0.64	0.08	-0.63	4	1	4	1	1
62	4	2	1	2	5	3	0	1	0	29	1	0	1	1	1	1	2	1	11121	0.942121466	1	0	0	0	0	0	0	0	0	0	0	0	0	0.08	-0.64	0.08	-0.63	4	1	4	1	1
50	3	2	1	2	2	4	0	1	1	31	1	0	1	1	1	1	1	1	11111	1	1	0	0	0	0	0	0	0	1	0	0	1	0	0.63	-0.78	-0.01	1.52	5	1	3	5	2
50	3	2	1	3	1	2	0	1	1	18	0	0	1	1	1	1	1	1	11111	1	0	0	0	0	0	0	0	0	0	0	0	0	0	-0.33	-0.40	-0.81	-0.53	3	3	2	3	0
49	2	1	1	2	1	1	0	1	1	14	0	1	0	1	1	1	1	1	11111	1	0	0	0	0	0	0	0	0	0	0	0	0	0	-0.33	-0.40	-0.81	-0.53	3	3	2	3	0
48	2	2	1	2	1	2	0	1	1	12	0	1	1	1	1	1	1	1	11111	1	1	0	0	0	0	0	0	0	0	0	0	0	0	0.08	-0.64	0.08	-0.63	4	1	4	1	1
50	3	1	1	2	5	1	0	0	1	26	1	1	0	1	1	1	1	1	11111	1	1	0	0	0	0	0	0	0	0	1	0	0	0	-0.11	-0.66	0.42	1.03	4	1	4	5	2
49	2	2	1	2	1	1	0	1	1	22	1	1	1	1	1	1	1	1	11111	1	1	1	0	0	0	0	0	0	1	0	0	0	0	0.40	-1.32	1.71	1.04	5	1	5	5	2
41	2	1	1	2	1	1	0	1	1	24	1	0	0	1	1	1	3	1	11131	0.861601441	1	0	0	0	0	0	0	0	0	1	0	1	0	0.00	-0.23	0.31	1.70	4	3	4	5	2
33	1	2	1	1	5	4	0	1	0	7	0	0	1	1	1	1	1	1	11111	1	0	0	0	0	0	0	0	0	0	0	0	0	0	-0.33	-0.40	-0.81	-0.53	3	3	2	3	0
61	4	2	1	1	1	2	0	1	0	23	1	1	1	1	1	1	1	1	11111	1	1	0	0	0	0	0	0	0	0	0	1	0	0	0.88	0.27	0.33	-0.95	5	4	4	1	2
39	1	1	1	1	1	2	1	1	0	28	1	1	1	1	1	1	1	1	11111	1	0	0	1	0	0	0	0	0	0	0	0	0	0	-0.77	-0.10	0.36	-0.64	1	4	4	1	1
68	4	2	1	1	1	4	0	1	0	17	0	1	1	1	1	1	2	2	11122	0.892783025	1	0	1	0	0	0	0	0	0	0	0	1	0	-0.26	0.10	1.15	-0.07	3	4	5	4	2
48	2	2	1	2	1	1	0	1	0	16	0	1	1	1	1	1	1	1	11111	1	0	0	0	0	0	0	0	0	1	0	0	0	0	0.11	-0.98	-0.80	0.95	4	1	2	5	1
62	4	2	2	2	4	3	0	1	0	25	1	1	1	1	1	1	2	1	11121	0.942121466	0	0	1	1	0	0	0	1	0	0	0	1	0	1.44	1.21	-0.07	0.58	5	5	3	4	2
39	1	1	1	1	1	4	0	0	0	26	1	1	1	1	1	1	1	1	11111	1	0	0	0	0	0	0	0	1	0	1	0	0	0	-0.77	0.91	-0.66	1.42	1	5	3	5	2
72	5	1	2	2	5	2	1	1	0	20	1	1	0	1	1	1	1	1	11111	1	1	0	0	0	0	0	0	0	0	0	0	1	0	0.19	-0.21	-0.02	0.04	4	3	3	4	2
42	2	2	1	3	3	2	0	1	1	17	0	1	1	1	1	1	2	1	11121	0.942121466	1	0	1	0	0	0	0	1	0	0	0	0	0	-0.61	1.01	1.06	-0.46	1	5	5	3	2
49	2	1	1	2	3	2	1	1	1	24	1	1	0	1	1	1	1	1	11111	1	1	0	0	0	0	0	0	0	0	0	0	0	0	0.08	-0.64	0.08	-0.63	4	1	4	1	1
43	2	1	1	3	2	3	1	0	1	24	1	1	1	1	1	1	1	1	11111	1	0	0	0	0	0	0	0	0	1	0	0	0	0	0.11	-0.98	-0.80	0.95	4	1	2	5	1
46	2	1	1	1	2	2	0	0	1	30	1	1	0	1	1	1	1	1	11111	1	1	0	1	0	0	0	0	0	0	0	0	0	0	-0.36	-0.33	1.25	-0.74	2	3	5	1	2
40	2	1	2	3	2	1	1	1	1	25	1	1	1	1	1	1	1	1	11111	1	0	0	0	0	0	0	0	0	0	0	0	0	0	-0.33	-0.40	-0.81	-0.53	3	3	2	3	0
72	5	1	1	1	5	1	0	0	0	24	1	1	0	3	3	5	1	1	33511	0.493541603	0	0	1	0	0	0	0	0	0	0	0	0	0	-0.77	-0.10	0.36	-0.64	1	4	4	1	1
70	5	1	1	2	5	2	1	1	0	21	1	1	1	2	1	1	1	1	21111	0.933958024	1	0	1	1	1	0	0	1	0	0	1	0	0	4.54	1.20	0.94	-0.71	5	5	5	1	2
61	4	2	1	1	1	1	1	1	1	16	0	1	0	2	1	2	2	1	21221	0.831496435	0	0	0	1	0	0	0	1	0	0	1	1	0	2.68	1.80	-0.98	0.37	5	5	1	4	2
63	4	2	2	1	5	2	0	1	0	30	1	1	1	2	1	1	1	1	21111	0.933958024	0	0	0	0	1	0	0	0	0	0	0	1	0	1.78	-0.22	-1.15	-0.04	5	3	1	4	2
54	3	1	1	3	5	1	0	1	0	15	0	1	0	2	1	2	2	2	21222	0.782157995	0	0	1	0	1	0	0	0	0	0	0	0	0	1.23	-0.34	0.12	-0.83	5	3	4	1	2
63	4	2	1	3	5	3	0	1	1	21	1	1	1	1	1	1	1	1	11111	1	1	0	1	0	0	0	0	0	0	0	0	0	0	-0.36	-0.33	1.25	-0.74	2	3	5	1	2
47	2	2	1	2	3	2	1	1	1	21	1	1	1	1	1	1	1	1	11111	1	0	0	0	0	0	0	0	0	1	0	0	0	0	0.11	-0.98	-0.80	0.95	4	1	2	5	1
70	5	2	1	2	1	4	0	1	1	11	0	1	0	4	1	2	2	1	41221	0.610319293	1	0	0	0	0	0	0	0	1	0	0	0	0	0.52	-1.21	0.09	0.84	5	1	4	4	2
49	2	2	2	2	4	1	0	1	1	27	1	1	0	1	1	1	2	1	11121	0.942121466	1	0	1	0	0	0	0	1	0	0	0	0	0	-0.61	1.01	1.06	-0.46	1	5	5	3	2
43	2	2	1	3	5	2	0	1	0	20	1	1	0	1	1	1	1	1	11111	1	0	0	0	0	0	0	0	0	0	0	0	0	0	-0.33	-0.40	-0.81	-0.53	3	3	2	3	0
61	4	1	1	2	5	1	1	1	1	20	1	1	0	2	1	1	1	1	21111	0.933958024	1	1	1	0	0	0	0	0	0	0	0	0	0	-0.48	-0.44	2.87	-0.55	2	2	5	2	2
42	2	1	1	3	1	1	0	1	1	28	1	1	0	1	1	1	1	2	11112	0.95066156	0	0	0	0	0	0	0	0	0	0	0	0	0	-0.33	-0.40	-0.81	-0.53	3	3	2	3	0
38	1	1	1	3	2	1	0	0	1	15	0	1	1	1	1	1	1	1	11111	1	1	0	1	0	0	0	0	0	0	1	0	1	0	-0.45	0.08	1.48	1.59	2	4	5	5	2
67	4	1	1	2	5	1	1	0	0	14	0	1	0	1	1	1	1	1	11111	1	1	0	0	0	0	0	0	0	0	0	1	0	0	0.88	0.27	0.33	-0.95	5	4	4	1	2
39	1	1	1	1	4	4	0	0	1	21	1	0	1	1	1	1	1	1	11111	1	0	0	1	0	0	0	0	0	0	1	0	0	0	-0.96	-0.12	0.70	1.02	1	4	4	5	2
43	2	1	1	3	1	2	0	1	1	24	1	1	1	1	1	1	1	1	11111	1	0	0	1	0	0	0	0	0	0	0	0	0	0	-0.77	-0.10	0.36	-0.64	1	4	4	1	1
69	4	1	1	3	5	4	1	1	0	8	0	1	1	1	1	1	1	1	11111	1	1	0	0	0	0	0	0	0	0	0	0	0	0	0.08	-0.64	0.08	-0.63	4	1	4	1	1
50	3	1	1	3	1	2	1	1	1	21	1	0	1	1	1	1	1	1	11111	1	0	0	0	0	0	0	0	0	0	0	0	0	0	-0.33	-0.40	-0.81	-0.53	3	3	2	3	0
47	2	2	1	3	3	2	0	1	1	24	1	1	1	1	1	1	3	1	11131	0.861601441	0	0	0	0	0	0	0	0	0	0	0	1	0	-0.22	0.03	-0.91	0.15	3	4	1	4	1
47	2	2	1	3	1	2	0	1	1	18	0	1	1	1	1	1	1	1	11111	1	0	0	0	0	0	0	0	0	0	0	0	0	0	-0.33	-0.40	-0.81	-0.53	3	3	2	3	0
36	1	1	1	3	2	3	1	1	1	26	1	0	1	1	1	1	1	1	11111	1	0	0	1	0	0	0	0	0	0	0	0	0	0	-0.77	-0.10	0.36	-0.64	1	4	4	1	1
54	3	1	1	3	5	3	0	1	0	9	0	0	1	2	1	1	1	2	21112	0.884619584	1	0	1	0	0	0	0	0	0	0	1	0	0	0.43	0.58	1.50	-1.06	5	5	5	1	2
66	4	2	1	2	5	3	0	1	0	27	1	1	0	1	1	2	2	1	11221	0.897538411	0	0	0	0	0	0	0	0	1	1	0	1	0	0.02	-0.57	-0.56	3.29	4	2	3	5	2
51	3	2	1	2	5	4	0	1	1	8	0	1	1	1	1	1	1	1	11111	1	1	0	0	0	0	0	0	0	0	0	0	0	0	0.08	-0.64	0.08	-0.63	4	1	4	1	1
45	2	1	1	2	1	1	1	1	1	23	1	1	0	1	1	1	1	1	11111	1	0	0	0	0	0	0	0	0	0	0	0	0	0	-0.33	-0.40	-0.81	-0.53	3	3	2	3	0
53	3	1	1	3	5	1	0	0	0	13	0	1	0	1	1	1	1	1	11111	1	0	0	0	0	0	0	0	1	0	0	0	0	0	-0.58	0.93	-1.00	-0.25	1	5	1	4	1
56	3	1	1	1	1	1	1	1	1	27	1	1	1	1	1	1	1	1	11111	1	0	0	0	0	0	0	0	0	1	0	0	0	0	0.11	-0.98	-0.80	0.95	4	1	2	5	1
54	3	1	1	3	3	2	1	1	1	21	1	0	1	1	1	1	1	1	11111	1	1	0	1	0	0	0	0	0	0	0	0	0	0	-0.36	-0.33	1.25	-0.74	2	3	5	1	2
31	1	1	1	1	2	4	0	0	1	19	0	1	1	1	1	1	1	1	11111	1	0	0	1	0	0	0	0	0	0	0	0	0	0	-0.77	-0.10	0.36	-0.64	1	4	4	1	1
34	1	1	1	3	4	4	0	1	1	18	0	1	1	1	1	1	1	1	11111	1	0	0	0	0	0	0	0	0	0	0	0	0	0	-0.33	-0.40	-0.81	-0.53	3	3	2	3	0
53	3	1	1	2	1	1	1	1	1	17	0	1	1	1	1	1	1	1	11111	1	1	0	0	0	0	0	0	0	0	0	0	1	0	0.19	-0.21	-0.02	0.04	4	3	3	4	2
42	2	2	1	3	1	2	1	1	1	28	1	0	1	1	1	1	1	1	11111	1	0	0	0	0	0	0	0	0	0	0	0	0	0	-0.33	-0.40	-0.81	-0.53	3	3	2	3	0
64	4	2	1	2	1	4	0	1	0	29	1	1	1	1	1	1	1	1	11111	1	1	1	1	0	0	0	0	0	0	0	0	1	0	-0.38	-0.01	2.76	0.13	2	4	5	4	2
45	2	2	1	3	4	2	1	1	1	26	1	1	1	1	1	1	1	1	11111	1	0	0	0	0	0	0	1	1	0	0	0	1	0	-1.34	3.92	-0.78	0.15	1	5	3	4	2
41	2	1	1	3	1	1	1	1	1	9	0	1	0	1	1	1	2	1	11121	0.942121466	0	0	0	0	1	0	1	0	1	1	0	1	0	1.15	1.74	-0.48	2.82	5	5	3	5	2
42	2	1	1	1	1	2	1	1	1	23	1	1	0	1	1	1	1	1	11111	1	0	0	0	0	0	0	0	0	0	0	0	0	0	-0.33	-0.40	-0.81	-0.53	3	3	2	3	0
52	3	2	1	2	1	2	1	1	0	19	0	1	1	1	1	1	1	1	11111	1	1	0	0	0	0	0	0	0	0	0	0	0	0	0.08	-0.64	0.08	-0.63	4	1	4	1	1
56	3	1	1	3	5	3	1	0	1	23	1	1	1	1	1	1	1	1	11111	1	1	1	1	0	0	0	0	0	0	0	0	0	0	-0.48	-0.44	2.87	-0.55	2	2	5	2	2
52	3	2	1	2	5	1	0	1	0	26	1	1	0	1	1	1	1	1	11111	1	0	0	0	0	0	0	0	0	0	0	0	0	0	-0.33	-0.40	-0.81	-0.53	3	3	2	3	0
52	3	1	1	3	3	1	1	1	1	25	1	1	0	1	1	1	1	1	11111	1	1	0	0	0	0	0	0	0	0	0	0	0	0	0.08	-0.64	0.08	-0.63	4	1	4	1	1
37	1	1	1	1	4	4	0	1	1	29	1	1	1	1	1	1	1	1	11111	1	1	0	0	0	0	0	0	0	0	1	0	0	0	-0.11	-0.66	0.42	1.03	4	1	4	5	2
38	1	1	1	2	4	4	0	0	1	27	1	0	0	1	1	1	1	1	11111	1	0	0	1	0	0	0	0	0	0	0	0	0	0	-0.77	-0.10	0.36	-0.64	1	4	4	1	1
32	1	1	1	3	2	4	1	1	1	29	1	0	1	1	1	1	1	1	11111	1	0	0	1	0	0	0	0	0	0	0	0	0	0	-0.77	-0.10	0.36	-0.64	1	4	4	1	1
39	1	1	1	1	2	2	0	1	1	25	1	1	1	1	1	1	2	1	11121	0.942121466	0	0	1	0	1	0	0	0	0	0	0	1	0	1.33	0.09	0.02	-0.15	5	4	3	4	2
43	2	2	2	1	1	1	0	1	1	22	1	1	0	1	1	1	3	1	11131	0.861601441	0	0	1	0	0	0	0	0	0	1	1	1	0	-0.06	1.22	0.85	1.38	4	5	5	5	2
70	5	1	1	1	5	3	0	0	0	27	1	0	1	1	1	2	1	1	11211	0.955416945	1	1	0	0	0	0	0	0	0	0	0	0	0	-0.04	-0.75	1.70	-0.44	4	1	5	3	2
31	1	1	1	1	5	2	1	1	0	24	1	1	1	1	1	1	1	1	11111	1	0	0	0	0	0	1	0	0	0	1	0	0	0	-1.28	-0.33	-0.96	3.49	1	3	1	5	2
62	4	2	2	1	5	2	1	1	0	17	0	0	0	2	1	1	1	2	21112	0.884619584	0	0	0	0	0	0	0	0	1	1	0	0	0	-0.08	-1.00	-0.46	2.61	4	1	3	5	2
59	3	1	1	3	1	2	1	1	1	28	1	1	0	1	1	1	4	1	11141	0.748284005	1	0	0	0	0	0	0	0	0	0	0	1	0	0.19	-0.21	-0.02	0.04	4	3	3	4	2
53	3	1	1	3	1	3	0	1	1	17	0	0	1	1	1	1	1	1	11111	1	1	0	0	0	0	0	0	0	1	0	0	1	0	0.63	-0.78	-0.01	1.52	5	1	3	5	2
69	4	1	1	2	1	1	1	1	0	23	1	0	1	1	1	1	1	1	11111	1	1	0	0	0	1	0	0	0	0	0	0	0	0	2.08	-0.88	-0.16	-0.82	5	1	3	1	2
67	4	1	1	1	5	3	0	0	1	22	1	0	0	1	1	1	1	1	11111	1	1	1	0	0	0	0	0	0	0	0	0	1	0	0.07	-0.32	1.60	0.24	4	3	5	4	2
55	3	1	1	1	5	1	1	1	1	29	1	0	0	1	1	1	1	1	11111	1	1	1	0	0	0	0	0	0	0	0	0	0	0	-0.04	-0.75	1.70	-0.44	4	1	5	3	2
66	4	1	1	2	1	1	1	1	0	14	0	1	0	1	1	1	1	1	11111	1	0	1	1	0	0	0	0	0	0	0	0	0	0	-0.89	-0.21	1.98	-0.44	1	3	5	3	2
30	1	2	1	1	4	4	0	1	1	17	0	1	1	1	1	1	1	1	11111	1	0	0	1	0	0	0	0	0	1	0	0	0	0	-0.33	-0.67	0.37	0.84	2	1	4	4	2
45	2	2	1	2	4	2	1	1	1	7	0	1	1	1	1	1	1	1	11111	1	1	0	0	0	0	0	0	0	0	0	0	0	0	0.08	-0.64	0.08	-0.63	4	1	4	1	1
74	5	1	2	2	5	3	0	1	1	24	1	1	1	1	1	1	1	1	11111	1	1	0	0	0	0	0	0	0	0	0	0	0	0	0.08	-0.64	0.08	-0.63	4	1	4	1	1
43	2	2	1	1	4	3	0	1	1	26	1	0	1	1	1	1	1	1	11111	1	0	0	0	0	0	0	0	0	0	0	0	0	0	-0.33	-0.40	-0.81	-0.53	3	3	2	3	0
45	2	2	1	3	3	1	1	1	1	26	1	1	1	1	1	1	1	1	11111	1	0	0	0	0	0	0	0	0	0	0	0	0	0	-0.33	-0.40	-0.81	-0.53	3	3	2	3	0
56	3	1	1	1	3	2	1	0	1	22	1	0	1	1	1	1	1	1	11111	1	0	1	0	0	0	0	0	0	0	0	0	1	0	-0.34	-0.08	0.71	0.35	2	4	4	4	2
75	5	1	1	2	5	1	1	1	0	21	1	1	0	2	1	1	1	1	21111	0.933958024	1	1	1	0	0	0	0	1	0	1	0	0	0	-0.92	0.88	3.01	1.40	1	5	5	5	2
52	3	1	1	2	1	1	1	1	1	20	1	1	1	1	1	1	1	1	11111	1	1	0	0	0	0	0	0	0	0	0	0	0	0	0.08	-0.64	0.08	-0.63	4	1	4	1	1
44	2	1	1	2	1	1	0	1	1	22	1	1	1	1	1	1	3	1	11131	0.861601441	0	0	0	0	0	0	0	0	0	0	0	0	0	-0.33	-0.40	-0.81	-0.53	3	3	2	3	0
32	1	2	1	3	4	3	0	1	1	24	1	1	1	1	1	1	1	1	11111	1	0	0	0	0	0	0	0	0	0	0	0	0	0	-0.33	-0.40	-0.81	-0.53	3	3	2	3	0
47	2	1	1	3	3	4	0	1	1	26	1	0	1	1	1	1	2	1	11121	0.942121466	1	0	1	0	0	0	0	0	0	0	0	0	0	-0.36	-0.33	1.25	-0.74	2	3	5	1	2
47	2	2	1	3	3	1	0	1	1	23	1	0	0	1	1	1	1	1	11111	1	0	0	0	0	0	0	0	0	0	0	0	0	0	-0.33	-0.40	-0.81	-0.53	3	3	2	3	0
64	4	1	1	2	1	2	1	1	1	25	1	1	1	1	1	1	1	1	11111	1	0	0	0	0	0	0	0	0	0	0	0	0	0	-0.33	-0.40	-0.81	-0.53	3	3	2	3	0
47	2	1	1	2	4	2	0	0	1	7	0	1	1	1	1	1	1	1	11111	1	0	0	1	0	0	0	0	0	0	0	0	0	0	-0.77	-0.10	0.36	-0.64	1	4	4	1	1
69	4	1	1	3	5	4	1	0	0	23	1	1	0	2	1	2	2	1	21221	0.831496435	1	0	1	0	1	0	0	1	1	0	1	0	1	3.76	2.88	0.79	-0.56	5	5	4	2	2
51	3	2	1	2	1	2	0	1	1	27	1	1	0	2	1	1	4	2	21142	0.632903589	1	1	1	0	0	0	0	0	0	0	0	0	0	-0.48	-0.44	2.87	-0.55	2	2	5	2	2
50	3	1	1	3	1	1	0	0	1	20	1	1	1	1	1	1	2	1	11121	0.942121466	0	0	0	0	0	0	0	0	0	0	0	0	0	-0.33	-0.40	-0.81	-0.53	3	3	2	3	0
57	3	2	2	1	1	2	0	1	0	19	0	1	1	1	1	1	2	2	11122	0.892783025	0	0	0	0	0	0	0	1	0	0	0	0	0	-0.58	0.93	-1.00	-0.25	1	5	1	4	1
65	4	1	1	2	3	3	1	0	0	24	1	1	1	1	1	1	2	1	11121	0.942121466	1	0	0	0	0	0	1	0	0	0	0	1	0	-0.68	2.35	0.30	-0.24	1	5	4	4	2
66	4	1	1	2	1	1	1	1	1	24	1	0	0	1	1	1	1	1	11111	1	1	0	0	0	0	0	0	0	0	0	0	0	0	0.08	-0.64	0.08	-0.63	4	1	4	1	1
55	3	2	2	2	1	2	0	1	0	18	0	0	0	1	1	1	1	1	11111	1	0	0	0	0	0	0	0	0	0	0	0	0	0	-0.33	-0.40	-0.81	-0.53	3	3	2	3	0
37	1	2	1	3	5	4	0	1	0	27	1	0	1	1	1	1	1	1	11111	1	0	0	0	0	0	0	0	0	0	0	0	0	0	-0.33	-0.40	-0.81	-0.53	3	3	2	3	0
47	2	1	1	2	1	1	1	1	1	20	1	1	0	2	1	1	2	2	21122	0.82674105	1	0	0	0	1	0	0	1	0	1	1	1	0	2.54	1.77	0.13	1.48	5	5	4	5	2
37	1	2	1	1	4	4	1	1	1	25	1	1	1	1	1	1	2	1	11121	0.942121466	0	0	0	0	0	0	0	0	0	0	0	0	0	-0.33	-0.40	-0.81	-0.53	3	3	2	3	0
66	4	2	2	3	5	2	0	1	0	28	1	1	0	1	1	1	1	1	11111	1	1	0	1	0	1	0	0	0	0	0	1	0	1	3.57	2.12	0.97	-2.32	5	5	5	1	2
64	4	1	1	3	5	2	0	1	0	28	1	1	1	1	1	1	1	1	11111	1	1	1	1	0	0	0	1	0	0	1	0	0	0	-1.55	2.10	3.53	0.84	1	5	5	4	2
60	4	2	1	1	1	2	1	1	0	28	1	1	0	2	1	1	1	1	21111	0.933958024	1	0	0	0	0	0	0	0	1	0	0	1	0	0.63	-0.78	-0.01	1.52	5	1	3	5	2
67	4	2	1	1	1	1	0	1	1	24	1	1	1	2	1	2	2	1	21221	0.831496435	1	0	1	0	0	0	0	0	0	0	1	1	0	0.54	1.01	1.40	-0.39	5	5	5	3	2
47	2	2	1	2	3	2	0	1	1	24	1	1	1	1	1	1	1	1	11111	1	0	0	0	0	0	0	0	0	0	0	0	1	0	-0.22	0.03	-0.91	0.15	3	4	1	4	1
37	1	2	1	1	4	3	1	1	1	30	1	0	0	1	1	1	1	1	11111	1	0	0	1	0	0	0	0	0	0	0	0	0	0	-0.77	-0.10	0.36	-0.64	1	4	4	1	1
52	3	1	1	2	3	2	0	1	1	21	1	0	1	1	1	1	1	1	11111	1	1	0	0	0	0	0	0	0	0	0	0	1	0	0.19	-0.21	-0.02	0.04	4	3	3	4	2
34	1	1	1	3	2	4	0	1	1	26	1	1	1	1	1	1	2	2	11122	0.892783025	0	0	0	0	0	0	0	0	0	0	0	0	0	-0.33	-0.40	-0.81	-0.53	3	3	2	3	0
56	3	1	1	1	1	1	0	1	1	28	1	1	1	1	1	1	1	1	11111	1	1	0	0	0	0	0	0	0	0	0	0	1	0	0.19	-0.21	-0.02	0.04	4	3	3	4	2
32	1	2	1	3	1	2	0	1	1	26	1	1	1	1	1	1	1	1	11111	1	0	0	1	0	0	0	0	0	0	0	0	0	0	-0.77	-0.10	0.36	-0.64	1	4	4	1	1
55	3	2	1	2	1	1	1	1	1	17	0	1	0	1	1	1	1	1	11111	1	1	1	1	0	0	0	0	0	0	0	0	0	0	-0.48	-0.44	2.87	-0.55	2	2	5	2	2
46	2	1	1	3	4	1	0	1	1	14	0	1	1	1	1	1	1	1	11111	1	0	0	1	0	0	0	0	0	1	0	0	0	0	-0.33	-0.67	0.37	0.84	2	1	4	4	2
50	3	1	1	2	1	2	1	0	1	18	0	0	0	1	1	1	1	1	11111	1	1	0	0	0	0	0	0	0	0	0	0	0	0	0.08	-0.64	0.08	-0.63	4	1	4	1	1
32	1	1	1	1	4	2	1	1	1	20	1	1	1	1	1	1	1	1	11111	1	1	0	0	0	0	0	0	0	0	0	0	0	0	0.08	-0.64	0.08	-0.63	4	1	4	1	1
63	4	1	1	2	5	1	1	1	0	22	1	0	0	1	1	1	1	1	11111	1	1	1	0	0	0	0	0	0	0	1	0	1	0	-0.12	-0.34	1.93	1.90	4	3	5	5	2
37	1	1	1	1	4	3	0	0	1	13	0	1	1	1	1	1	1	1	11111	1	0	0	1	0	0	0	0	0	0	0	0	0	0	-0.77	-0.10	0.36	-0.64	1	4	4	1	1
41	2	1	1	1	4	4	1	1	1	11	0	0	1	1	1	1	1	1	11111	1	0	0	1	0	0	0	0	0	0	0	0	1	0	-0.67	0.33	0.26	0.04	1	4	4	4	2
39	1	1	1	3	4	4	0	0	1	22	1	1	1	1	1	1	1	2	11112	0.95066156	0	0	0	0	0	0	0	0	0	0	1	0	0	0.47	0.50	-0.55	-0.85	5	5	3	1	1
74	5	1	1	3	1	1	0	1	1	18	0	1	1	1	1	1	1	1	11111	1	0	0	1	0	0	0	0	0	1	0	0	0	0	-0.33	-0.67	0.37	0.84	2	1	4	4	2
48	2	2	1	3	2	4	0	1	1	22	1	1	0	1	1	1	1	1	11111	1	0	0	0	0	0	0	0	0	0	0	0	0	0	-0.33	-0.40	-0.81	-0.53	3	3	2	3	0
47	2	2	1	3	4	4	0	1	1	30	1	1	1	1	1	1	1	1	11111	1	0	0	0	0	0	0	0	0	0	0	0	0	0	-0.33	-0.40	-0.81	-0.53	3	3	2	3	0
54	3	1	1	3	5	2	0	1	1	21	1	1	1	1	1	1	1	1	11111	1	0	0	1	0	0	0	0	1	0	0	1	1	0	-0.12	2.58	0.32	0.00	4	5	4	4	2
67	4	2	1	1	1	1	0	1	1	21	1	1	1	2	1	1	2	1	21121	0.87607949	0	0	0	0	0	0	0	0	0	1	0	1	0	-0.41	0.01	-0.57	1.81	2	4	3	5	2
62	4	1	1	3	2	3	0	1	0	27	1	1	1	1	1	1	2	1	11121	0.942121466	1	0	0	0	0	0	1	0	0	0	0	1	0	-0.68	2.35	0.30	-0.24	1	5	4	4	2
38	1	2	1	3	4	3	1	1	1	26	1	0	1	1	1	1	1	1	11111	1	0	0	0	0	0	0	0	0	0	0	0	1	0	-0.22	0.03	-0.91	0.15	3	4	1	4	1
64	4	2	1	1	1	2	1	1	1	23	1	1	0	1	1	1	1	1	11111	1	1	0	0	0	0	0	0	0	0	0	0	0	0	0.08	-0.64	0.08	-0.63	4	1	4	1	1
74	5	2	1	3	5	1	0	1	1	23	1	1	1	1	1	1	1	1	11111	1	1	1	0	0	0	0	0	0	0	0	0	1	0	0.07	-0.32	1.60	0.24	4	3	5	4	2
31	1	1	1	3	3	3	1	1	1	28	1	0	1	1	1	1	1	1	11111	1	0	0	0	0	0	0	0	1	0	0	0	0	0	-0.58	0.93	-1.00	-0.25	1	5	1	4	1
59	3	2	2	1	1	1	0	1	1	14	0	1	0	1	1	1	1	1	11111	1	1	0	0	0	0	0	0	0	0	0	0	1	0	0.19	-0.21	-0.02	0.04	4	3	3	4	2
56	3	2	1	1	1	1	0	1	1	17	0	1	1	1	1	1	1	1	11111	1	1	0	0	0	0	0	0	0	0	0	0	0	0	0.08	-0.64	0.08	-0.63	4	1	4	1	1
44	2	2	1	3	1	1	0	1	1	27	1	1	1	1	1	1	2	2	11122	0.892783025	0	0	0	0	1	0	0	0	0	0	0	0	0	1.67	-0.65	-1.05	-0.72	5	1	1	1	1
71	5	2	2	2	1	2	0	1	1	29	1	1	0	1	1	1	1	1	11111	1	0	0	0	0	0	0	0	0	0	0	0	0	0	-0.33	-0.40	-0.81	-0.53	3	3	2	3	0
68	4	2	1	2	1	1	0	1	0	25	1	0	0	2	1	1	1	1	21111	0.933958024	1	0	0	0	0	0	0	0	0	0	0	0	0	0.08	-0.64	0.08	-0.63	4	1	4	1	1
53	3	2	1	3	4	2	1	1	1	23	1	1	1	1	1	1	2	1	11121	0.942121466	1	0	0	0	0	0	0	0	0	0	0	0	0	0.08	-0.64	0.08	-0.63	4	1	4	1	1
48	2	1	1	1	1	1	1	0	1	25	1	1	0	1	1	1	1	1	11111	1	0	0	0	0	0	0	0	0	0	1	0	0	0	-0.52	-0.42	-0.47	1.13	2	2	3	5	1
35	1	1	2	2	5	1	1	1	0	8	0	1	1	1	1	1	1	1	11111	1	0	0	0	0	0	0	0	0	0	0	0	0	0	-0.33	-0.40	-0.81	-0.53	3	3	2	3	0
62	4	2	1	3	5	2	0	1	1	26	1	0	0	1	1	1	1	1	11111	1	1	0	0	0	1	0	0	1	0	1	0	1	0	1.74	0.86	-0.12	1.80	5	5	3	5	2
60	4	1	1	3	1	2	0	1	1	18	0	1	0	1	1	1	1	1	11111	1	0	1	1	0	0	0	0	0	0	0	0	0	0	-0.89	-0.21	1.98	-0.44	1	3	5	3	2
73	5	2	2	3	5	3	0	1	1	28	1	0	0	1	1	1	1	1	11111	1	1	1	0	0	0	0	0	0	0	0	0	1	0	0.07	-0.32	1.60	0.24	4	3	5	4	2
49	2	2	1	2	4	2	1	1	1	22	1	1	0	1	1	1	2	1	11121	0.942121466	0	0	0	0	0	0	0	1	0	0	0	1	0	-0.47	1.36	-1.10	0.43	2	5	1	4	2
51	3	1	1	2	5	4	0	1	1	24	1	1	0	1	1	1	1	1	11111	1	0	1	0	0	0	0	0	0	0	0	0	0	0	-0.45	-0.51	0.81	-0.33	2	2	5	3	1
49	2	2	1	1	4	1	0	1	1	16	0	0	1	1	1	1	1	2	11112	0.95066156	1	0	0	0	0	0	0	0	0	0	0	0	0	0.08	-0.64	0.08	-0.63	4	1	4	1	1
44	2	2	1	2	4	1	0	1	1	24	1	0	0	1	1	1	1	1	11111	1	0	0	0	0	0	0	0	0	0	0	0	0	0	-0.33	-0.40	-0.81	-0.53	3	3	2	3	0
38	1	2	1	3	5	2	0	1	0	31	1	1	1	1	1	1	1	1	11111	1	0	0	0	0	0	0	0	0	0	0	0	0	0	-0.33	-0.40	-0.81	-0.53	3	3	2	3	0
43	2	1	1	3	1	1	0	1	1	20	1	1	0	1	1	1	2	1	11121	0.942121466	1	0	0	0	0	0	0	0	0	0	0	0	0	0.08	-0.64	0.08	-0.63	4	1	4	1	1
49	2	2	1	3	4	3	0	1	1	25	1	1	1	1	1	1	2	1	11121	0.942121466	1	1	1	0	0	1	0	0	0	0	0	0	0	-1.24	-0.34	2.37	1.81	1	3	5	5	2
60	4	1	1	3	5	2	0	0	0	15	0	0	1	1	1	1	1	1	11111	1	0	1	0	0	0	0	0	0	0	0	1	0	0	0.35	0.39	1.07	-0.65	5	5	5	1	2
70	5	2	1	2	1	3	0	1	0	25	1	0	1	1	1	1	2	1	11121	0.942121466	0	0	0	0	0	0	0	0	0	0	0	0	0	-0.33	-0.40	-0.81	-0.53	3	3	2	3	0
74	5	1	1	3	5	3	0	1	0	26	1	1	0	1	1	1	2	1	11121	0.942121466	1	0	0	0	0	0	0	0	0	0	0	1	0	0.19	-0.21	-0.02	0.04	4	3	3	4	2
55	3	2	1	3	1	1	0	1	1	24	1	0	0	1	1	1	1	1	11111	1	1	0	0	0	0	0	0	0	0	1	0	0	0	-0.11	-0.66	0.42	1.03	4	1	4	5	2
45	2	2	2	3	1	1	0	1	1	15	0	1	1	1	1	1	1	1	11111	1	1	0	1	0	0	0	0	0	0	0	0	0	0	-0.36	-0.33	1.25	-0.74	2	3	5	1	2
72	5	2	1	2	5	3	0	1	0	16	0	1	0	1	1	1	2	1	11121	0.942121466	1	0	0	0	0	0	0	1	1	0	0	0	0	0.27	0.13	-0.10	1.13	5	4	3	5	2
67	4	2	1	2	5	2	0	1	0	23	1	1	1	1	1	1	2	1	11121	0.942121466	0	0	1	0	0	0	0	0	0	0	1	1	0	0.13	1.24	0.51	-0.28	4	5	4	3	2
43	2	1	1	3	5	4	1	1	1	27	1	1	1	1	1	1	1	1	11111	1	1	0	0	0	0	0	0	0	0	0	0	1	0	0.19	-0.21	-0.02	0.04	4	3	3	4	2
42	2	1	1	3	2	4	1	1	1	21	1	1	0	1	1	1	1	2	11112	0.95066156	1	0	0	0	0	0	0	1	0	1	0	1	0	-0.26	1.11	0.12	1.99	3	5	4	5	2
48	2	1	1	3	2	2	0	0	1	29	1	1	0	1	1	1	1	1	11111	1	0	0	1	0	0	1	1	1	0	0	0	0	0	-2.65	3.90	0.00	1.72	1	5	3	5	2
52	3	2	2	3	1	4	0	1	0	28	1	1	0	1	1	1	1	1	11111	1	0	0	0	0	0	0	0	0	0	0	0	0	0	-0.33	-0.40	-0.81	-0.53	3	3	2	3	0
63	4	1	1	3	1	2	1	0	1	19	0	0	0	1	1	1	1	1	11111	1	1	1	1	0	0	0	0	0	0	0	0	0	0	-0.48	-0.44	2.87	-0.55	2	2	5	2	2
30	1	2	1	3	4	2	1	1	1	24	1	1	0	1	1	1	1	1	11111	1	0	0	0	0	0	0	0	0	0	0	0	0	0	-0.33	-0.40	-0.81	-0.53	3	3	2	3	0
63	4	2	1	2	5	4	0	1	0	28	1	1	0	1	1	1	3	3	11133	0.743623868	0	0	1	0	0	0	1	0	1	0	1	0	0	-0.41	2.79	0.95	0.24	2	5	5	4	2
64	4	2	1	1	1	1	0	1	1	25	1	0	1	2	1	1	2	2	21122	0.82674105	1	0	0	0	0	0	1	1	0	0	1	1	0	-0.14	4.59	0.36	-0.27	4	5	4	4	2
66	4	1	1	2	5	3	1	1	1	12	0	1	0	1	1	1	1	1	11111	1	1	0	0	0	0	0	0	0	0	0	0	0	0	0.08	-0.64	0.08	-0.63	4	1	4	1	1
76	5	2	2	2	1	4	0	1	1	25	1	0	1	1	1	1	2	1	11121	0.942121466	0	0	1	0	0	0	0	0	0	0	1	0	0	0.02	0.81	0.62	-0.96	4	5	4	1	2
[truncated: 999 more rows]
